# Supplementary material for: Integrated network pharmacology and experimental verification to explore the potential mechanism of San Ying decoction for treating triple-negative breast cancer: San Ying decoction for treating triple-negative breast cancer
Source: Acta Biochim Biophys Sin (Shanghai). 2024 Mar 21;56(5):763–75. doi: 10.3724/abbs.2024015 (PMC11177106; doi:10.3724/abbs.2024015)
Supplement: 23489Supplementary_Table_S3 [file 23489Supplementary_Table_S3.xls]

## Sheet: BC
The known therapeutic gene targets for breast cancer.
BRCA2
BRCA1
TP53
PALB2
CHEK2
ATM
CDH1
BRIP1
MSH6
MSH2
BARD1
APC
MLH1
PTEN
ERBB2
EGFR
RAD51D
PMS2
ESR1
PIK3CA
NF1
NBN
RAD51C
RAD50
STK11
POLE
SMAD4
CDKN2A
AKT1
KRAS
CCND1
MRE11
AXIN2
CTNNB1
SMARCA4
MYC
HRAS
CDK4
AR
RB1
BRAF
CDKN1B
FGFR2
VEGFA
TGFBR2
MET
RAD51
MDM2
MUTYH
TERT
RAD51L3-RFFL
BLM
CDKN1A
TNF
CASP8
EPCAM
CYP19A1
IL6
KIT
TGFB1
EGF
RET
STAT3
MTOR
ALK
BAX
NOTCH1
EP300
FGFR1
TSC2
TP63
NRAS
FAS
BMPR1A
BAP1
MIR21
ESR2
C11orf65
FGFR3
IL1B
IGF2
MSH3
PIK3R1
CXCR4
NF2
RAF1
XRCC3
EZH2
AURKA
ERCC2
PDGFRA
DICER1
AKT2
FHIT
CTNNA1
PLAU
POLD1
XRCC2
STAT1
IL10
ATR
PPARG
PRLR
PDGFRB
TGFBR1
IDH1
SRC
GNAS
TWIST1
TOP2A
ERCC6
MAP2K1
H19
MMP1
MIR145
MIR17
NFKB1
CXCL12
TSC1
MIR34A
DNMT1
KRT5
PPM1D
FLT1
FH
RELA
MIR31
INS
TYMP
AKT3
MIR146A
MIR155
MIR143
MIR125A
MIR126
FLT4
MIR221
MTHFR
CDKN3
ERBB4
MUC1
KLLN
GLI1
MIR27A
PHB
CHEK1
FGFR4
MIR141
MIR222
MIR200C
TIMP3
HSPB1
TGFB2
SLC2A1
MEG3
SDHB
SPP1
PTPN11
SNAI2
WWOX
PGR
MIR205
LEP
CYP17A1
MIR200B
ABRAXAS1
JAK2
CYP1B1
SMAD7
MIR200A
TCF7L2
BCL2
RAD54L
ZEB1
MIR10B
FASLG
MIR182
PDCD1
MIR335
MIR195
NKX2-1
GATA3
YAP1
SOS1
NTRK1
GNRH1
PIK3R2
PTCH1
FOXO1
IRS1
MEN1
MIR183
MIR20A
WNT5A
ABL1
CREB1
KRT14
MIR22
BMP2
MIR181A1
NOS2
SLC22A18
CDKN2B
MIR148A
MAP2K2
AHR
EPHB2
MAD1L1
MIR210
GJA1
MIR29C
FGF8
AXIN1
CDKN2C
ING1
MIR127
MIR203A
KISS1
MAP3K1
FANCC
RB1CC1
ODC1
MIR30E
ETV6
PLG
WNT1
ERCC3
PDGFB
CAT
BUB1B
PRKCD
ETS1
HMMR
CASP3
TFAP2A
MGMT
RARA
IGF1
MIR96
HDAC4
MIR18A
MIRLET7D
MIR191
IGF2R
MIR204
EDNRA
COMT
NOTCH3
CDH3
MLH3
IGF1R
NTRK3
MAPK1
ABCG2
PRKACA
MIR146B
KCNQ1OT1
MMP2
KITLG
IFNG
RRAS2
LHCGR
CYP2D6
MIR199B
JAG1
TACC1
HFE
PTGS2
MIR373
MMP9
FANCD2
MIAT
BDNF
CDC6
HIF1A
NOTCH2
JUN
ETV4
WT1
ERBB3
GRN
MIR29B2
SOX4
PRKAR1A
CBFB
VWF
MIR128-2
INSR
MIR451A
EPOR
NGF
MSR1
REST
MIR181B1
DDR2
PML
MIRLET7I
SEMA3A
MIR122
CD274
FOXC1
MYLK
SLX4
TFF1
MIR193B
ABCB1
ABCC1
CDK1
CXCL8
XIAP
CIB1
BCAR3
STS
GSTP1
SMAD3
RAC2
MIR214
CTSD
MIR206
MIR320A
MIRLET7A3
ATF1
BIRC5
CD44
MIR152
COL11A1
RAD21
MIR181A2
MIR429
NQO2
KRT17
FGF17
NCOA3
MIR142
GSTM1
RRAS
ABCC11
SMARCB1
DVL3
KLK3
CDK2
NR3C2
GMNN
FGF2
NTRK2
CDK6
PARP1
CASP9
LIMK1
NUP214
MKI67
MTUS1
DKC1
FN1
TNFRSF10B
KDR
TGFA
RHOBTB2
MIRLET7A1
MAPK8
PRMT7
PSEN2
MYH9
NFKB2
XRCC1
TLR4
MIR499A
MIR98
SMAD6
MAPK3
PLCB1
SOX2
IL2
TYMS
IGFBP3
DDX3X
MACF1
ENG
ABCA3
MIR140
BCL2L1
SP1
E2F1
P3H2
PMS1
VEGFC
MIR193A
CAV1
CYP1A1
EHMT1
GREB1
TNFSF10
MIR15A
MIR502
BCAR1
ECM1
ZNF365
NQO1
RAP1A
IDH2
TPM3
WRN
CEACAM5
RPS6KA3
HGF
PRKCA
CCNE1
PTPN3
ERCC1
FBXW7
CSF3
RASSF1
NRG1
MIR328
MIR196A2
KRT19
PROM1
MIR223
TP73
NFKBIA
MIR483
PTK2
BRMS1
MIR128-1
TPM1
RHOA
EPHA4
MMP14
HSPB8
MIR93
CCNA2
GDF2
PLAUR
KRT7
HERC2
SMAD2
ICAM1
CCNB1
PTHLH
FLCN
CTLA4
MIR106B
CCND2
SDHD
CYCS
PLK1
SERPINA3
BMP6
BAK1
PCNA
RPS6KB1
RECQL
MIR150
SNCG
FOS
CSF2
DDB2
GSK3B
RAD51B
HSP90AA1
MIR9-3
PIK3CB
AXL
KRT18
RAC1
LOC111589215
HDAC1
DIRC3
H2AC18
FANCM
SOD2
GPER1
PALLD
MIR520C
MAPK14
RARB
TOP1
HOTAIR
MCL1
AREG
SNAI1
MIR29B1
NTHL1
ALB
KRT20
TIMP1
GADD45A
CCL2
BCAR4
VIM
BCAS1
MIR99A
PRKN
PVT1
THBS1
MIR29A
MMP7
NFE2L2
NAT2
ITGB1
E2F3
FOXP3
PIK3CG
DNMT3A
NME1
MIR661
TIMP2
MYCN
VEGFD
TERC
MIR34C
MALAT1
BRMS1L
SHC1
MIR510
FOXA1
MIR30A
KLK10
MIR199A1
CD40LG
MIR100
BAD
DNMT3B
KRT8
GRB2
ACTB
SLC13A5
VDR
POMC
MIR424
TSG101
PBOV1
CCR6
SIRT1
PIK3R3
SUFU
UCA1
ANKRD30A
SETD2
CDH2
ANXA5
MIR224
CCND3
SKP2
HOXB13
MTA1
GRP
AGR3
PRL
MIRLET7B
SDHC
JAK1
KEAP1
OGG1
BMP4
MIR486-1
MIR144
CDKN2B-AS1
FGF1
MIR25
SERPINE1
BMI1
ST14
ECT2
ARAF
MIR9-1
MT-CYB
IFI27
IL1RN
SERPINB5
GAS5
TEK
PIP
LEF1
XPA
CD34
GNRHR
CCNG1
PTPRC
FASN
XBP1
CDC42
CLDN7
NPM1
SYP
BIRC3
MUCL1
GPC3
CLCA2
FGF3
MIR185
EPHA2
E2F2
CSF1R
RNF43
FOXO3
MC1R
CREBBP
SHBG
TNFSF11
CHUK
HSD17B1
GAPDH
MMP3
NRP1
WNT3
CLPTM1L
TOX3
CDX2
IFNA2
PDCD4
ROCK1
ARID1A
YY1
HBEGF
HNF1B
IKBKB
BECN1
MIR23B
NEAT1
ZEB2
MIR23A
MIR106A
CLU
BCAS2
CTSB
POT1
LGALS3
CDC25A
PLCG1
PIK3CD
MIR149
POSTN
B2M
U2AF1
FGF7
CASP10
CSF1
SEC23B
CASP7
MIR16-1
MIR34B
IL7
GDF15
ADIPOQ
CA9
ALDH1A1
MIR342
DPYD
SPRY4-IT1
MAPK10
AURKB
CDKN1C
MAP2K4
CCAT1
EIF4EBP1
SULF2
BCAS3
CCAT2
NCOR1
STAT5A
CTNND1
IL3
HMGA2
BAG1
CDK7
TIMELESS
MIR19A
TLR2
PAK1
ROBO1
CD40
LOX
SOX9
EI24
KLF6
EPHA3
S100A4
IL2RA
SQSTM1
TUG1
WNT10B
HLA-A
XIST
LOC106721785
ITGA6
FABP4
BEX2
MIRLET7G
SRA1
SCGB2A2
FADD
MMP11
PXN
ANXA1
CCN2
CTCF
IFNB1
EREG
BID
ERCC4
MIR375
MIR10A
ATAD2
STMN1
ITGA3
LINC-ROR
CTTN
MIR15B
CCNE2
PTK2B
MUC16
PECAM1
ABCC2
ARID4B
EIF4E
BSG
DCC
NAT1
TCF4
CASC2
GSN
MIR125B1
PTPRG
TGFB3
SPDEF
FGF4
IKBKG
GATA4
BUB1
WNT3A
AIP
CDH13
YBX1
TCF7L1
NET1
MIRLET7C
MAPK9
LASP1
MIRLET7E
GALNT12
KDM5B
MAGED2
NR1H2
ADAM12
FOSL1
LMNA
MIR296
ELAVL1
PRKD1
STAT5B
PTK6
SPINK1
PRKAA1
TH2LCRR
CALR
ERCC5
ITGB3
MTDH
MIR423
EPSTI1
VHL
NR5A1
MITF
NCOA1
RAPH1
UHRF1
NCOA6
EPHB4
MIR331
RAD52
CASP2
EMSY
HEATR6
DDR1
HPGD
PAX5
MIR107
TFAP2C
LRP6
MMP13
RHOB
E2F4
NGFR
ROS1
MIR532
TBX3
APOE
NR3C1
TRIM24
PTPA
GPX1
TCIM
ZFAS1
FANCG
CSNK1D
HOTTIP
MPO
PRKCB
ITGB4
APOD
SUSD2
OPCML
RALA
CXCR5
AFAP1
MIR32
BMP10
PRDM2
HDAC6
PDPN
MIR130A
XPC
GPNMB
GLI2
FZD7
CUL1
S100A2
TACC2
NOTCH4
ZMIZ1
PER1
CDC25B
NOD2
GAB1
MED12
BMPR2
CLDN4
SGK3
ACTC1
PDGFA
RBBP8
PRDM14
S100A6
LYVE1
MIR101-1
BCYRN1
ELF3
MACROD1
MIR132
TG
ARHGEF2
ST18
PIAS1
IL13
SULT1A1
SNHG16
PELP1
PIN1
PYHIN1
CYTOR
IGFBP5
RHOC
MIR497
DANCR
HOXA11-AS
GH1
ALOX5
OLA1
MST1R
ATRX
CDC27
ITGB3BP
FLNB
PTENP1
GHRH
KIAA0100
FGF10
CEP85L
CEMIP
MDM4
RECQL4
CRP
CHKA
CBL
GRB7
PER2
SRD5A2
FLT3
PRKAA2
IL4
NDRG1
GREM1
MAPK7
MCM2
MME
HMGCR
RAB25
FBLN1
FGF19
PANDAR
MTAP
GFAP
PRKD3
CCN1
MAPK12
AMPH
MIR376A1
WRAP53
RPS6KB2
HDAC5
BMP7
DLL4
GPC6
SRRM3
SOX2-OT
MDK
CCNH
CD80
AGR2
ROR1
PSMA1
BCL10
AKR1C3
CLDN3
TP53BP1
RUNX2
IBSP
PRRC2A
RYBP
PRSS1
TK1
ENO2
USF3
TUSC3
WEE1
NCOA2
FGF6
SCGB1D2
PSMB5
PGF
ACTN4
ESRRA
SFN
ANAPC5
ARFGEF3
SLC9A3R1
CCDC170
TPD52
ZFP36
TNFRSF10A
TNN
BMP1
CHD7
VEGFB
TDGF1
RHNO1
PTP4A1
ATF2
IKBKE
HNRNPK
SETBP1
TYR
CHGA
LSM1
ARSH
SREBF2
KLF17
ELOC
SPEN
RBX1
LIFR
ICAM5
KIF15
SIX4
PRKCQ
MCC
PLD2
STIM1
BTC
SULT1E1
MIR31HG
MIEN1
CCAR2
PRMT2
CRNDE
PTPN14
TRIM25
PTH
FSHR
MIR30B
CD46
TET2
BACH1
PIK3R4
NR0B1
SLC39A6
STC2
TUBB2A
LOXL2
DUSP3
HIPK2
MAP2K5
MIR24-2
CLDN1
STC1
MECOM
EFNA1
CCN4
TP53COR1
HLA-B
HMOX1
JAK3
SMAD1
TRMT2A
TNFRSF1A
THBS4
APOBEC3G
MUC4
SMARCA2
RBBP4
MAD2L1
MIR202
POLQ
LNCRNA-ATB
MIR324
CCNB2
MIR196A1
PTN
ROCK2
HES1
SGO1
INPPL1
AKAP13
CLOCK
ENAH
MUC5AC
FGF5
PLEKHA8
SPHK2
FAM3C
NOS3
DPH1
CSK
PEA15
DHFR
SEMA4F
MIR139
ROR2
ABI1
ZMYND8
BPIFA4P
SDHA
CA2
MIR124-3
S100A7
RASAL2
SNHG15
ESRRG
IL16
IL17A
TGFBR3
PDGFC
CSN2
KLK14
GPR161
H1-0
GRM1
CFLAR
ZNF703
NEK3
TIMP4
NORAD
UTP20
FANCF
MIR148B
IFNA1
EGOT
SYNE2
CUEDC2
PTPRN2
PIGR
RBL1
ERAL1
TFPI
RAC3
ABCB4
PLXNB1
SHH
G6PD
ARRDC3
TH2-LCR
AOPEP
MRC2
TNFRSF1B
WASF3
UGT1A1
MATK
CTAG1B
KLK13
NNT-AS1
AKIP1
SLCO2B1
TAB1
NTF3
TTC4
CKS1B
SAFB
DES
STARD13
UIMC1
GUSB
MIRLET7F1
LAMC2
HOXA-AS2
LRP5
TIE1
NKILA
HSPB2
ABCC12
NRP2
CCNT2
CALML4
CD24
LINC00472
FER
HPR
USP15
HDAC9
NUS1
UHMK1
KMT2D
WNT4
TRPS1
CALM1
CYP3A4
PRC1
TPM2
MAP3K6
PPP2CA
BIN1
CUL3
LINC00511
PTPN9
FABP3
S100A14
KDM4C
TRADD
BCL2L11
WASF2
TP73-AS1
SNHG7
PTPN1
SOX10
MT-CO1
FZR1
CST6
HMGA1
PPP1R14C
PLK3
PPP1R1B
EZR
FAU
MIR184
CD4
MACROH2A1
CERK
CERNA2
MMP17
KLK9
DRAIC
MYCBP2
NBR2
AFP
LMTK3
TPD52L2
SST
ANXA7
HIF1A-AS2
APPBP2
ITIH4
PPP5C
TUBB
CFTR
MIR663A
LYPD3
KMT2A
QSOX1
PLA2G10
WWC1
MIR181C
ATP7A
PAXIP1
IRAIN
DLEC1
NBAT1
CDCA7
HSPA4
SRY
RNF146
HLA-G
PRSS50
NOP16
REV1
WT1-AS
CCL5
BANP
CCDC26
ADA
E2F6
EPB41L4A-DT
HOXA5
CD19
MNX1-AS1
POU5F1
CCL1
RNF11
RLIM
GLI3
LRRC56
IRF1
TUNAR
ICOSLG
SCGB3A1
CCL27
ST3GAL6
MAGEA1
VWA5A
RPRM
MIR377
CCL3
TRERF1
CITED4
MYOD1
GAS7
ANTXR1
POTEF
SMC4
ADH1C
RHBDF2
SERPINA1
SOD1
CDH23
SESN2
HPRT1
LINC01116
CD28
EBAG9
FOXE1
EIF3A
DAPK1
FANCA
FSCN1
GDNF
ZFHX3
L1CAM
STARD3
GHR
ANGPT2
SMARCE1
AMH
STRADA
MSLN
RABL3
CD82
LINP1
SVEP1
GNA11
LEPR
FOXM1
DLEU1
DSCAM-AS1
EDN1
RERG
TPD52L1
MIR337
LINC00052
TRIM28
RMST
MIR181D
LOC100128310
PAEP
MYD88
MIR136
JUP
APEX1
NCAM1
LINC00628
HSPA5
FEZF1
MAX
ILK
MIR196B
SPARC
LINC00901
AMHR2
LINC00993
SPRY4
ACTA2
FBN1
DPP10-AS1
CASC22
ACSL4
MIRLET7F2
ARID1B
RUNX3
SLC6A3
CALCA
ZNF667-AS1
BIRC2
ALDH2
PAX3
TBX1
BCL6
BTK
HMGB1
LINC01234
IL1A
MIR30D
IGFBP2
ITGAV
FLNA
PSCA
FOXCUT
APOB
CLDND1
CYP2E1
SEMA4A
DUSP6
OR3A4P
CD8A
ATP7B
BCR
MIR33A
DKK1
EFNA3
WDR11
KISS1R
PKM
ERVH48-1
LINC00958
MIR24-1
MIR2052HG
LZTR1
MIR155HG
MAGI2-AS3
ADH1B
MIR92A1
PLAG1
DIABLO
GZMB
LINC01016
HPSE
LTA
MANCR
LINC00160
FOXC2-AS1
LINC01089
RASSF1-AS1
MVP
IL6R
LINC00574
RINT1
LINC01671
FUS
LINC00598
LINC02099
FGF14-AS2
LINC00520
HMMR-AS1
LGALS1
ANXA2
MIR338
ACD
SIL1
GALT
STAT6
CYP11B1
LINC00339
SMO
PTPRG-AS1
NANOG
MIR432
PTPRF
KLF4
CXCL1
FGF23
IGFBP1
CR2
JADRR
VCP
APAF1
ST8SIA6-AS1
CDC25C
MIR346
GCLC
S100B
TKT
KCNK15-AS1
SULF1
PINK1-AS
PTGS1
SLC13A2
LOC110485084
STXBP5-AS1
IL24
MCM4
LINC00636
ADARB2-AS1
KLF3-AS1
PDCD4-AS1
LINC01405
ENSG00000229282
IGKV@
LINC02130
PKD1P6-NPIPP1
ENSG00000235584
ENSG00000279217
MIR495
RASGRP1
H2AX
KLK6
MUC2
MIR134
MIR124-1
KRT10
PAX8
RECK
ADAR
VTCN1
TLR9
F3
CALB2
C11orf95
HULC
RTEL1
PPP2R1A
GAST
HSD11B2
REV3L
MIR376C
APOA1
WNT7A
TNFRSF11B
GSTT1
RNASEL
MUC6
CCKBR
LCN2
TXN
MIR452
GPR101
AFAP1-AS1
DIRAS3
DNAJC6
BGLAP
IL7R
FMR1
TGM2
SOCS3
CDH5
RRM2
FOXL2
INSL3
COL14A1
GNAQ
NES
XRCC6
USP9X
CISH
PTTG1
ACCS
DLC1
HP
MYB
POU1F1
TTR
PROX1
EPO
FSHB
SRGAP1
TNFRSF10D
PPP2R1B
CEACAM3
HLA-C
CXCL10
FAP
F2R
ANGPT1
IL18
PTPN13
SFTPC
RETN
PDPK1
INHA
ITGAM
OVCAS1
AVP
SLC6A4
GRPR
DCK
SOS2
HIC1
TH
CDC73
ENO1
CCL11
PRODH
ADRB2
MBL2
XRCC5
IGF2BP3
POLK
PROP1
MIR26B
MKRN3
MIR27B
OTX2
CXCR2
MYH11
KLF5
MIR135A1
MIR455
SERPINB2
IL15
SSTR2
SOX3
IL12RB1
SNCA
OCA2
FOXP1
SELE
MALT1
ZNF217
LGALS3BP
SRD5A1
PAX6
MLANA
F8
TNFRSF8
MIF
RHEB
AAGAB
TERF2IP
CEACAM6
FDPS
WNT2B
TF
CARTPT
CD27
ALPP
VTN
PROKR2
MIR542
MSX1
SAT1
MIR130B
PRC1-AS1
MIR657
HSPD1
TFRC
DSP
KLK4
S100A8
HSPA1A
MIR376B
IFITM1
PDX1
ITGA5
NTS
ADNP
MIR301A
PTH1R
AMACR
MIR186
MSMB
TNFRSF10C
HTR2A
RUNX1
ARG1
HESX1
DUSP1
NSMF
CTAG2
HSD17B3
ZFPM2
EFNB1
SLPI
BCOR
TYRP1
SLC30A2
TCHP
EWSR1
CD79A
MIR361
CCR7
KLRK1
MIR212
TBX5
F2
TACR3
ID1
GPR68
TNS1
IL4R
COL1A2
KDM1A
ANOS1
CYP11B2
CDC45
LTF
SPINT1
PSMC3IP
MIR151A
SI
TNFRSF11A
ZAR1L
TWIST2
CXCR3
TNFAIP3
ACE
HELLS
COL18A1
GGT1
PEBP1
PRF1
MIR330
CNC2
CD36
URI1
ELAC2
PROK2
MIR181B2
WFDC2
LUCAT1
CYLD
FOLH1
MIR192
CCDC141
WNT6
HPN
TSHR
GHET1
SELENBP1
SLC29A1
FLG
GREB1L
RRM1
SEPTIN9
MELK
SH2D1A
MAP2K7
MIR574
MIR485
ANXA3
HAGLR
HK2
TAC3
ARMC5
COL1A1
MS4A1
HABP2
DMRT1
CTSK
RAG1
LCOR
VAV3
TLR3
MFAP5
DCN
CTSL
IL5
CDR2
ZAP70
SATB1
BMP15
MIR503
NEDD4
LINC00673
CADM1
FST
SDC1
JUND
ANPEP
EPHA7
ENPP1
BNIP3
VIP
TNFRSF6B
MIR135B
MRPS22
PORCN
CEACAM7
TGM1
CRYAA
HK1
CD2
PMAIP1
LCT
OXT
FUT2
MORC2
F7
ASXL1
EXO1
EML4
DMPK
UROD
HLA-DQB1
NKX2-5
HS6ST1
MIR28
PPARA
KLK7
MIR509-1
APC2
EDA
CCR5
LGR6
CYP21A2
MIR345
PSEN1
MIR590
EHBP1
MT-ND4L
BLACAT1
CGA
MIR30C1
PNPLA6
LDHA
MIR26A1
F10
HNF1A-AS1
DMD
SPHK1
IL17RD
AZGP1
ACVR1B
MB
ERG
F13A1
S100A1
UCHL1
TFG
CPA1
BCL3
LIF
KIAA1549
CAGE1
IRF4
TCF3
CD68
MIR494
FGF9
GRIN2B
ATN1
MIR137
UBE2T
SCGB2A1
TTN
S100A9
MN1
DNAH8
MAGEA4
SNHG20
ERCC8
SLC2A4
NUP107
GBA
MIR498
CD9
FUT3
LZTS1
LPAR1
MAML2
FOLR1
HTT
TBP
SNHG12
FKTN
THPO
CXADR
MYCL
LALBA
ACTG2
LOC111589216
MXI1
PRCC
HLA-DRB1
LINC01194
CD59
TCF12
MAF
LPAR3
DPP4
SPIN1
MIA2
MIR92A2
FOXP2
HNF4A
NEK2
CD63
EXT2
TRAF6
MIR374A
HSD3B2
TRAF2
PRKDC
MIR133B
GPT
SLC6A17
ANK1
NFIB
WNT10A
SLC5A8
CDT1
ACVRL1
EFEMP1
CD86
CEP57
MYOG
TJP1
ALX4
EXT1
MPLKIP
EDNRB
SDHAF2
MIR103A1
IL2RB
VCAM1
SPTAN1
ETV5
LYN
SPINT2
GNRH2
CALD1
IL1R1
SMARCAL1
SIK1
PHF6
EDAR
KLK5
RASA2
SF3B1
CCR3
LUC7L2
MIR744
RNF216
MIR7-1
LHX4
GATA2
TARS1
LIG4
MTR
LINC00261
DRD3
CCK
DOCK8
SRARP
TINF2
RBP1
SOST
SYK
DAB2
KRT4
GNPTAB
CYP11A1
EGR1
F9
KLK8
CHAC1
USP8
USP7
CEBPA
PMP22
POLH
SOX11
AKAP9
MIR605
NR0B2
GACAT3
FENDRR
ABCC3
SFRP1
WIF1
SSTR5
CASP1
CD5
MIR138-1
AGBL5
CASR
IGH
FLRT3
KLF10
ATP2C1
RIPK1
CRH
TIA1
SIX1
SEMA3B
CIITA
KIR3DL1
ORC1
WNT2
RAB23
CUX1
LPAR2
HNRNPA2B1
STUB1
NUP133
CYP2A6
TARDBP
THY1
MIR365A
ETV1
FEN1
PXDN
H4-16
FZD4
CYP3A5
LRP1B
PAX2
PTCH2
ACP1
GDF9
USF2
RSPO1
PRKCE
MAGEC2
RHOD
DVL1
ELAVL4
LAMC1
BGN
GTF2H5
PCAT1
RCVRN
IL6ST
EEF1A2
MIR675
LAMB3
CD247
NBR1
PLAT
CGB5
DRD2
CCN6
CCNA1
MIR218-1
ARID2
MAGEA3
RAN
REN
HADHA
ERN1
ELANE
TUSC7
GACAT2
TBX4
LIN28B
CEBPB
MIR339
BCL11B
MIR211
CP
MIR302C
ATP2A2
HOXA11
ATXN2
SSTR1
MT-ND1
NOVA1
DAB2IP
PDGFD
RELB
CDCP1
TCF7
CD209
ASNS
FAH
MED19
MIR409
PAWR
SLC22A16
FOXG1
MIR381
COL7A1
FCGR3A
TAGLN
TRPV6
LMX1B
DNTT
FILIP1L
LINC01772
KDM6A
F2RL1
SSX2
EPB41L3
RGCC
PLAGL1
RPS6KA2
POLR3A
TRAF1
LGALS4
ZNRF3
PDGFRL
NACC1
TRIP13
NEU1
[truncated: 1,671 more rows]
