# Supplementary material for: Integrated network pharmacology and experimental verification to explore the potential mechanism of San Ying decoction for treating triple-negative breast cancer: San Ying decoction for treating triple-negative breast cancer
Source: Acta Biochim Biophys Sin (Shanghai). 2024 Mar 21;56(5):763–75. doi: 10.3724/abbs.2024015 (PMC11177106; doi:10.3724/abbs.2024015)
Supplement: 23489Supplementary_Table_S9 [file 23489Supplementary_Table_S9.xls]

## Sheet: Sheet1
Target proteins docking results for compounds（binding energy）
Compounds	KDR1	PPARG	SOD1	VCAM1
Luteolin	-8.14	-7.37	-6.98	-7.02
Quercetin	-8.03	-7.64	-7.05	-7.14
