# Supplementary material for: Integrated network pharmacology and experimental verification to explore the potential mechanism of San Ying decoction for treating triple-negative breast cancer: San Ying decoction for treating triple-negative breast cancer
Source: Acta Biochim Biophys Sin (Shanghai). 2024 Mar 21;56(5):763–75. doi: 10.3724/abbs.2024015 (PMC11177106; doi:10.3724/abbs.2024015)
Supplement: 23489Supplementary_Table_S8 [file 23489Supplementary_Table_S8.xls]

## Sheet: kegg
Details of KEGG pathway enrichment analyses
Category	Term	Count	%	PValue	Genes	List Total	Pop Hits	Pop Total	Fold Enrichment	Bonferroni	Benjamini	FDR
KEGG_PATHWAY	hsa05200:Pathways in cancer	28	24.7788	9.8702e-12	RB1, GSK3B, GSTP1, PTGER3, PTGS2, EGFR, PIK3CG, RXRB, MAPK8, RXRA, MAPK1, RAC1, EGLN1, JUN, NOS2, MMP1, EGF, MMP2, MTOR, VEGFA, AR, IL6, BCL2, CYCS, PPARG, MET, TP53, PPARD	104	393	6879	4.71257	2.07275e-09	2.07274e-09	1.23377e-09
KEGG_PATHWAY	hsa04066:HIF-1 signaling pathway	14	12.3894	1.27116e-09	EGLN1, NOS2, NOS3, EGF, INSR, EGFR, MTOR, PIK3CG, VEGFA, IL6, IFNG, BCL2, HMOX1, MAPK1	104	96	6879	9.64603	2.66943e-07	1.33472e-07	7.94474e-08
KEGG_PATHWAY	hsa04668:TNF signaling pathway	14	12.3894	4.98169e-09	JUN, VCAM1, MMP3, PTGS2, MAPK14, SELE, TNF, PIK3CG, CASP7, IL6, MAPK8, IL1B, CCL2, MAPK1	104	107	6879	8.65439	1.04616e-06	3.48719e-07	2.07571e-07
KEGG_PATHWAY	hsa05142:Chagas disease (American trypanosomiasis)	12	10.6195	3.46817e-07	IL6, JUN, MAPK8, IFNG, NOS2, IL1B, MAPK1, CCL2, MAPK14, TNF, IL2, PIK3CG	104	104	6879	7.63203	7.2829e-05	1.82079e-05	1.0838e-05
KEGG_PATHWAY	hsa05144:Malaria	9	7.9646	5.21584e-07	SELP, IL6, VCAM1, IFNG, IL1B, CCL2, SELE, TNF, MET	104	49	6879	12.1489	0.000109527	2.19065e-05	1.30396e-05
KEGG_PATHWAY	hsa05219:Bladder cancer	8	7.07965	2.03465e-06	RB1, MMP1, EGF, MMP2, MAPK1, TP53, EGFR, VEGFA	104	41	6879	12.9062	0.000427186	7.12128e-05	4.23886e-05
KEGG_PATHWAY	hsa04151:PI3K-Akt signaling pathway	19	16.8142	2.84446e-06	GSK3B, NOS3, EGF, INSR, EGFR, IL2, MTOR, PIK3CG, VEGFA, COL1A1, COL3A1, IL6, RXRA, KDR, BCL2, MAPK1, RAC1, MET, TP53	104	345	6879	3.64273	0.000597159	7.70929e-05	4.58886e-05
KEGG_PATHWAY	hsa04370:VEGF signaling pathway	9	7.9646	2.93687e-06	NOS3, KDR, PLA2G4A, MAPK1, RAC1, MAPK14, PTGS2, PIK3CG, VEGFA	104	61	6879	9.75898	0.000616554	7.70929e-05	4.58886e-05
KEGG_PATHWAY	hsa05210:Colorectal cancer	9	7.9646	3.3306e-06	GSK3B, JUN, MAPK8, BCL2, MAPK1, CYCS, RAC1, TP53, PIK3CG	104	62	6879	9.60158	0.000699183	7.7714e-05	4.62583e-05
KEGG_PATHWAY	hsa05212:Pancreatic cancer	9	7.9646	4.79127e-06	RB1, MAPK8, EGF, MAPK1, RAC1, TP53, EGFR, PIK3CG, VEGFA	104	65	6879	9.15843	0.00100566	0.000100617	5.98909e-05
KEGG_PATHWAY	hsa05215:Prostate cancer	10	8.84956	5.69825e-06	RB1, GSK3B, AR, EGF, BCL2, MAPK1, TP53, EGFR, MTOR, PIK3CG	104	88	6879	7.51639	0.00119592	0.000108785	6.47528e-05
KEGG_PATHWAY	hsa05205:Proteoglycans in cancer	14	12.3894	7.69764e-06	MMP2, MAPK14, ESR1, TNF, EGFR, MTOR, PIK3CG, VEGFA, PLAU, KDR, MAPK1, RAC1, MET, TP53	104	200	6879	4.6301	0.00161521	0.000130768	7.78378e-05
KEGG_PATHWAY	hsa05014:Amyotrophic lateral sclerosis (ALS)	8	7.07965	8.09513e-06	CAT, BCL2, CYCS, RAC1, MAPK14, TNF, TP53, SOD1	104	50	6879	10.5831	0.00169854	0.000130768	7.78378e-05
KEGG_PATHWAY	hsa05164:Influenza A	13	11.5044	9.6993e-06	GSK3B, PRSS1, JUN, MAPK14, TNF, PIK3CG, IL6, MAPK8, IFNG, IL1B, CCL2, MAPK1, CYCS	104	174	6879	4.94181	0.00203479	0.000141448	8.41951e-05
KEGG_PATHWAY	hsa04510:Focal adhesion	14	12.3894	1.06195e-05	GSK3B, JUN, EGF, EGFR, PIK3CG, VEGFA, COL1A1, COL3A1, MAPK8, KDR, BCL2, MAPK1, RAC1, MET	104	206	6879	4.49524	0.00222763	0.000141448	8.41951e-05
KEGG_PATHWAY	hsa04071:Sphingolipid signaling pathway	11	9.73451	1.0777e-05	ABCC1, MAPK8, NOS3, BCL2, MAPK1, RAC1, MAPK14, TNF, CTSD, TP53, PIK3CG	104	120	6879	6.06322	0.00226062	0.000141448	8.41951e-05
KEGG_PATHWAY	hsa04932:Non-alcoholic fatty liver disease (NAFLD)	12	10.6195	1.39334e-05	GSK3B, IL6, CASP7, JUN, MAPK8, RXRA, IL1B, INSR, CYCS, RAC1, TNF, PIK3CG	104	151	6879	5.2565	0.00292175	0.000165155	9.83066e-05
KEGG_PATHWAY	hsa05133:Pertussis	9	7.9646	1.41561e-05	IL6, CASP7, JUN, MAPK8, NOS2, IL1B, MAPK1, MAPK14, TNF	104	75	6879	7.93731	0.0029684	0.000165155	9.83066e-05
KEGG_PATHWAY	hsa05223:Non-small cell lung cancer	8	7.07965	1.74634e-05	RXRB, RB1, RXRA, EGF, MAPK1, TP53, EGFR, PIK3CG	104	56	6879	9.44918	0.00366062	0.000193016	0.000114891
KEGG_PATHWAY	hsa04380:Osteoclast differentiation	11	9.73451	2.33634e-05	JUN, MAPK8, IFNG, IL1B, BTK, MAPK1, PPARG, RAC1, MAPK14, TNF, PIK3CG	104	131	6879	5.5541	0.00489436	0.000245316	0.000146021
KEGG_PATHWAY	hsa05132:Salmonella infection	9	7.9646	2.99868e-05	IL6, JUN, MAPK8, IFNG, NOS2, IL1B, MAPK1, RAC1, MAPK14	104	83	6879	7.17227	0.00627753	0.000299868	0.000178493
KEGG_PATHWAY	hsa05222:Small cell lung cancer	9	7.9646	3.56957e-05	RXRB, RB1, RXRA, NOS2, BCL2, CYCS, PTGS2, TP53, PIK3CG	104	85	6879	7.00351	0.0074682	0.000340731	0.000202816
KEGG_PATHWAY	hsa04726:Serotonergic synapse	10	8.84956	3.79062e-05	APP, MAOA, ALOX5, HTR1A, PLA2G4A, MAPK1, HTR3A, PTGS2, SLC6A4, PTGS1	104	111	6879	5.95894	0.00792886	0.0003461	0.000206012
KEGG_PATHWAY	hsa05323:Rheumatoid arthritis	9	7.9646	4.59456e-05	IL6, JUN, IFNG, MMP1, IL1B, MMP3, CCL2, TNF, VEGFA	104	88	6879	6.76475	0.0096024	0.000402024	0.0002393
KEGG_PATHWAY	hsa04919:Thyroid hormone signaling pathway	10	8.84956	5.02044e-05	RXRB, NCOA1, NCOA2, GSK3B, RXRA, MAPK1, ESR1, TP53, MTOR, PIK3CG	104	115	6879	5.75167	0.0104878	0.000421717	0.000251022
KEGG_PATHWAY	hsa05161:Hepatitis B	11	9.73451	5.61275e-05	RB1, CCNA2, IL6, JUN, MAPK8, BCL2, MAPK1, CYCS, TNF, TP53, PIK3CG	104	145	6879	5.01784	0.0117179	0.000453337	0.000269844
KEGG_PATHWAY	hsa04664:Fc epsilon RI signaling pathway	8	7.07965	6.30246e-05	MAPK8, BTK, PLA2G4A, MAPK1, RAC1, MAPK14, TNF, PIK3CG	104	68	6879	7.78167	0.0131484	0.000472684	0.00028136
KEGG_PATHWAY	hsa00982:Drug metabolism - cytochrome P450	8	7.07965	6.30246e-05	GSTM2, GSTM1, ADH1C, MAOA, ADH1B, GSTP1, CYP1A2, CYP3A4	104	68	6879	7.78167	0.0131484	0.000472684	0.00028136
KEGG_PATHWAY	hsa05140:Leishmaniasis	8	7.07965	8.33419e-05	JUN, IFNG, NOS2, IL1B, MAPK1, MAPK14, PTGS2, TNF	104	71	6879	7.45287	0.0173502	0.00060351	0.000359232
KEGG_PATHWAY	hsa04915:Estrogen signaling pathway	9	7.9646	0.000106864	JUN, NOS3, MMP2, MAPK1, OPRM1, ESR1, ESR2, EGFR, PIK3CG	104	99	6879	6.01311	0.0221928	0.000748051	0.000445268
KEGG_PATHWAY	hsa05143:African trypanosomiasis	6	5.30973	0.000116112	IL6, VCAM1, IFNG, IL1B, SELE, TNF	104	33	6879	12.0262	0.0240901	0.000786566	0.000468194
KEGG_PATHWAY	hsa05231:Choline metabolism in cancer	9	7.9646	0.00012308	JUN, MAPK8, EGF, PLA2G4A, MAPK1, RAC1, EGFR, MTOR, PIK3CG	104	101	6879	5.89404	0.0255171	0.000807709	0.000480779
KEGG_PATHWAY	hsa05160:Hepatitis C	10	8.84956	0.000155486	GSK3B, MAPK8, RXRA, EGF, MAPK1, MAPK14, TNF, TP53, EGFR, PIK3CG	104	133	6879	4.97325	0.0321271	0.000989455	0.000588961
KEGG_PATHWAY	hsa04621:NOD-like receptor signaling pathway	7	6.19469	0.000172386	IL6, MAPK8, IL1B, MAPK1, CCL2, MAPK14, TNF	104	56	6879	8.26803	0.0355567	0.0010362	0.000616787
KEGG_PATHWAY	hsa04620:Toll-like receptor signaling pathway	9	7.9646	0.0001727	IL6, JUN, MAPK8, IL1B, MAPK1, RAC1, MAPK14, TNF, PIK3CG	104	106	6879	5.61602	0.0356203	0.0010362	0.000616787
KEGG_PATHWAY	hsa05204:Chemical carcinogenesis	8	7.07965	0.000178335	GSTM2, GSTM1, ADH1C, ADH1B, GSTP1, CYP1A2, CYP3A4, PTGS2	104	80	6879	6.61442	0.036761	0.00104029	0.000619219
KEGG_PATHWAY	hsa04931:Insulin resistance	9	7.9646	0.000196686	GSK3B, PTPN1, IL6, MAPK8, NOS3, INSR, TNF, MTOR, PIK3CG	104	108	6879	5.51202	0.0404665	0.00111632	0.000664478
KEGG_PATHWAY	hsa05145:Toxoplasmosis	9	7.9646	0.000223346	MAPK8, IFNG, NOS2, ALOX5, BCL2, MAPK1, CYCS, MAPK14, TNF	104	110	6879	5.4118	0.0458248	0.00123428	0.000734692
KEGG_PATHWAY	hsa05152:Tuberculosis	11	9.73451	0.00029392	IL6, MAPK8, IFNG, NOS2, IL1B, BCL2, MAPK1, CYCS, MAPK14, TNF, CTSD	104	177	6879	4.11066	0.0598654	0.00158104	0.000941096
KEGG_PATHWAY	hsa04012:ErbB signaling pathway	8	7.07965	0.000301151	GSK3B, JUN, MAPK8, EGF, MAPK1, EGFR, MTOR, PIK3CG	104	87	6879	6.08223	0.0612923	0.00158104	0.000941096
KEGG_PATHWAY	hsa05214:Glioma	7	6.19469	0.000393394	RB1, EGF, MAPK1, TP53, EGFR, MTOR, PIK3CG	104	65	6879	7.12322	0.0793072	0.00201494	0.00119937
KEGG_PATHWAY	hsa04722:Neurotrophin signaling pathway	9	7.9646	0.000405031	GSK3B, JUN, MAPK8, BCL2, MAPK1, RAC1, MAPK14, TP53, PIK3CG	104	120	6879	4.96082	0.0815555	0.00202516	0.00120545
KEGG_PATHWAY	hsa05211:Renal cell carcinoma	7	6.19469	0.000427544	EGLN1, JUN, MAPK1, RAC1, MET, PIK3CG, VEGFA	104	66	6879	7.0153	0.0858892	0.00208801	0.00124286
KEGG_PATHWAY	hsa04917:Prolactin signaling pathway	7	6.19469	0.000634506	GSK3B, MAPK8, MAPK1, MAPK14, ESR1, ESR2, PIK3CG	104	71	6879	6.52126	0.124788	0.00296103	0.00176252
KEGG_PATHWAY	hsa05218:Melanoma	7	6.19469	0.000634506	RB1, EGF, MAPK1, TP53, MET, EGFR, PIK3CG	104	71	6879	6.52126	0.124788	0.00296103	0.00176252
KEGG_PATHWAY	hsa04611:Platelet activation	9	7.9646	0.000692333	COL1A1, COL3A1, NOS3, BTK, PLA2G4A, MAPK1, MAPK14, PIK3CG, PTGS1	104	130	6879	4.57922	0.135358	0.0030799	0.00183327
KEGG_PATHWAY	hsa04930:Type II diabetes mellitus	6	5.30973	0.000701273	MAPK8, INSR, MAPK1, TNF, MTOR, PIK3CG	104	48	6879	8.26803	0.136981	0.0030799	0.00183327
KEGG_PATHWAY	hsa04660:T cell receptor signaling pathway	8	7.07965	0.000703977	GSK3B, JUN, IFNG, MAPK1, MAPK14, TNF, IL2, PIK3CG	104	100	6879	5.29154	0.137472	0.0030799	0.00183327
KEGG_PATHWAY	hsa00980:Metabolism of xenobiotics by cytochrome P450	7	6.19469	0.000791588	GSTM2, GSTM1, ADH1C, ADH1B, GSTP1, CYP1A2, CYP3A4	104	74	6879	6.25689	0.153207	0.00339252	0.00201936
KEGG_PATHWAY	hsa05202:Transcriptional misregulation in cancer	10	8.84956	0.00083916	RXRB, IL6, RXRA, PLAU, MMP3, PPARG, PLAT, MPO, TP53, MET	104	167	6879	3.96073	0.161632	0.00341492	0.00203269
KEGG_PATHWAY	hsa05216:Thyroid cancer	5	4.42478	0.00084428	RXRB, RXRA, MAPK1, PPARG, TP53	104	29	6879	11.4042	0.162533	0.00341492	0.00203269
KEGG_PATHWAY	hsa04068:FoxO signaling pathway	9	7.9646	0.000845599	IL6, MAPK8, EGF, INSR, CAT, MAPK1, MAPK14, EGFR, PIK3CG	104	134	6879	4.44252	0.162765	0.00341492	0.00203269
KEGG_PATHWAY	hsa05146:Amoebiasis	8	7.07965	0.000996167	COL1A1, COL3A1, IL6, IFNG, NOS2, IL1B, TNF, PIK3CG	104	106	6879	4.99202	0.188848	0.00391389	0.0023297
KEGG_PATHWAY	hsa05213:Endometrial cancer	6	5.30973	0.00101524	GSK3B, EGF, MAPK1, TP53, EGFR, PIK3CG	104	52	6879	7.63203	0.192093	0.00391389	0.0023297
KEGG_PATHWAY	hsa04910:Insulin signaling pathway	9	7.9646	0.00102507	GSK3B, PTPN1, MAPK8, FASN, INSR, MAPK1, MTOR, PIK3CG, ACACA	104	138	6879	4.31375	0.19376	0.00391389	0.0023297
KEGG_PATHWAY	hsa04015:Rap1 signaling pathway	11	9.73451	0.00112453	EGF, INSR, KDR, MAPK1, RAC1, DRD2, MAPK14, MET, EGFR, PIK3CG, VEGFA	104	210	6879	3.4647	0.210444	0.00421699	0.00251011
KEGG_PATHWAY	hsa05332:Graft-versus-host disease	5	4.42478	0.00138937	IL6, IFNG, IL1B, TNF, IL2	104	33	6879	10.0219	0.25321	0.00511873	0.00304686
KEGG_PATHWAY	hsa04923:Regulation of lipolysis in adipocytes	6	5.30973	0.0014233	INSR, PTGER3, ADRB2, PTGS2, PIK3CG, PTGS1	104	56	6879	7.08688	0.258519	0.00515333	0.00306746
KEGG_PATHWAY	hsa05020:Prion diseases	5	4.42478	0.00155668	IL6, HSPA5, IL1B, MAPK1, SOD1	104	34	6879	9.72709	0.27903	0.00554074	0.00329806
KEGG_PATHWAY	hsa04064:NF-kappa B signaling pathway	7	6.19469	0.00184544	VCAM1, PLAU, IL1B, BCL2, BTK, PTGS2, TNF	104	87	6879	5.32195	0.32152	0.00645903	0.00384466
KEGG_PATHWAY	hsa04014:Ras signaling pathway	11	9.73451	0.0019524	MAPK8, EGF, INSR, KDR, PLA2G4A, MAPK1, RAC1, MET, EGFR, PIK3CG, VEGFA	104	226	6879	3.21941	0.336619	0.00672139	0.00400082
KEGG_PATHWAY	hsa04210:Apoptosis	6	5.30973	0.00224645	CASP7, BCL2, CYCS, TNF, TP53, PIK3CG	104	62	6879	6.40105	0.376424	0.00751203	0.00447145
KEGG_PATHWAY	hsa05169:Epstein-Barr virus infection	8	7.07965	0.00225361	RB1, CCNA2, JUN, MAPK8, BCL2, MAPK14, TP53, PIK3CG	104	122	6879	4.33733	0.377363	0.00751203	0.00447145
KEGG_PATHWAY	hsa04912:GnRH signaling pathway	7	6.19469	0.00232168	JUN, MAPK8, MMP2, PLA2G4A, MAPK1, MAPK14, EGFR	104	91	6879	5.08802	0.386221	0.00761803	0.00453454
KEGG_PATHWAY	hsa05230:Central carbon metabolism in cancer	6	5.30973	0.00258527	MAPK1, TP53, MET, EGFR, MTOR, PIK3CG	104	64	6879	6.20102	0.419352	0.00822586	0.00489635
KEGG_PATHWAY	hsa05321:Inflammatory bowel disease (IBD)	6	5.30973	0.00258527	IL6, JUN, IFNG, IL1B, TNF, IL2	104	64	6879	6.20102	0.419352	0.00822586	0.00489635
KEGG_PATHWAY	hsa04024:cAMP signaling pathway	10	8.84956	0.00274397	JUN, MAPK8, PTGER3, HTR1A, MAPK1, DRD1, RAC1, ADRB2, DRD2, PIK3CG	104	198	6879	3.34062	0.438434	0.00860051	0.00511935
KEGG_PATHWAY	hsa05120:Epithelial cell signaling in Helicobacter pylori infection	6	5.30973	0.00316104	JUN, MAPK8, RAC1, MAPK14, MET, EGFR	104	67	6879	5.92336	0.485659	0.00976202	0.00581073
KEGG_PATHWAY	hsa04662:B cell receptor signaling pathway	6	5.30973	0.00359294	GSK3B, JUN, BTK, MAPK1, RAC1, PIK3CG	104	69	6879	5.75167	0.530401	0.010935	0.00650896
KEGG_PATHWAY	hsa04520:Adherens junction	6	5.30973	0.00406573	PTPN1, INSR, MAPK1, RAC1, MET, EGFR	104	71	6879	5.58965	0.574948	0.0121972	0.00726024
KEGG_PATHWAY	hsa04010:MAPK signaling pathway	11	9.73451	0.00441601	JUN, MAPK8, EGF, IL1B, PLA2G4A, MAPK1, RAC1, MAPK14, TNF, TP53, EGFR	104	253	6879	2.87584	0.605215	0.0130614	0.00777466
KEGG_PATHWAY	hsa05168:Herpes simplex infection	9	7.9646	0.00594583	IL6, JUN, MAPK8, IFNG, IL1B, CCL2, CYCS, TNF, TP53	104	183	6879	3.25299	0.714168	0.0170058	0.0101225
KEGG_PATHWAY	hsa04913:Ovarian steroidogenesis	5	4.42478	0.00599252	ALOX5, INSR, AKR1C3, PLA2G4A, PTGS2	104	49	6879	6.74941	0.716973	0.0170058	0.0101225
KEGG_PATHWAY	hsa05030:Cocaine addiction	5	4.42478	0.00599252	JUN, MAOA, DRD1, DRD2, SLC6A3	104	49	6879	6.74941	0.716973	0.0170058	0.0101225
KEGG_PATHWAY	hsa00480:Glutathione metabolism	5	4.42478	0.00690897	GSTM2, GSTM1, GSTP1, GSR, ODC1	104	51	6879	6.48473	0.766814	0.0193451	0.0115149
KEGG_PATHWAY	hsa05134:Legionellosis	5	4.42478	0.00845035	IL6, CASP7, IL1B, CYCS, TNF	104	54	6879	6.12447	0.831718	0.0233496	0.0138986
KEGG_PATHWAY	hsa04914:Progesterone-mediated oocyte maturation	6	5.30973	0.00956495	CCNA2, MAPK8, MAPK1, PGR, MAPK14, PIK3CG	104	87	6879	4.56167	0.86712	0.0258296	0.0153748
KEGG_PATHWAY	hsa05221:Acute myeloid leukemia	5	4.42478	0.00959386	PIM1, MAPK1, MTOR, PIK3CG, PPARD	104	56	6879	5.90573	0.867932	0.0258296	0.0153748
KEGG_PATHWAY	hsa04540:Gap junction	6	5.30973	0.0100233	GJA1, EGF, MAPK1, DRD1, DRD2, EGFR	104	88	6879	4.50983	0.879428	0.0264938	0.0157701
KEGG_PATHWAY	hsa04152:AMPK signaling pathway	7	6.19469	0.0100929	CCNA2, FASN, INSR, PPARG, MTOR, PIK3CG, ACACA	104	123	6879	3.76431	0.881195	0.0264938	0.0157701
KEGG_PATHWAY	hsa05206:MicroRNAs in cancer	11	9.73451	0.0102207	ABCC1, PLAU, BCL2, PIM1, HMOX1, PTGS2, TP53, MET, EGFR, MTOR, VEGFA	104	286	6879	2.54401	0.884373	0.0264981	0.0157727
KEGG_PATHWAY	hsa04728:Dopaminergic synapse	7	6.19469	0.0121367	GSK3B, MAPK8, MAOA, DRD1, DRD2, MAPK14, SLC6A3	104	128	6879	3.61726	0.923027	0.0310819	0.0185011
KEGG_PATHWAY	hsa00590:Arachidonic acid metabolism	5	4.42478	0.0128803	ALOX5, AKR1C3, PLA2G4A, PTGS2, PTGS1	104	61	6879	5.42166	0.934286	0.0325888	0.0193981
KEGG_PATHWAY	hsa05166:HTLV-I infection	10	8.84956	0.0135075	RB1, GSK3B, IL6, JUN, VCAM1, CHEK1, TNF, TP53, IL2, PIK3CG	104	254	6879	2.6041	0.942496	0.0337687	0.0201004
KEGG_PATHWAY	hsa05162:Measles	7	6.19469	0.014457	GSK3B, IL6, IFNG, IL1B, TP53, IL2, PIK3CG	104	133	6879	3.48128	0.953024	0.0357173	0.0212603
KEGG_PATHWAY	hsa03320:PPAR signaling pathway	5	4.42478	0.0176777	RXRB, RXRA, MMP1, PPARG, PPARD	104	67	6879	4.93614	0.976377	0.0431665	0.0256944
KEGG_PATHWAY	hsa04610:Complement and coagulation cascades	5	4.42478	0.0194936	THBD, F7, PLAU, PLAT, F3	104	69	6879	4.79306	0.983983	0.0470535	0.0280081
KEGG_PATHWAY	hsa04960:Aldosterone-regulated sodium reabsorption	4	3.53982	0.0201717	INSR, MAPK1, PIK3CG, NR3C2	104	39	6879	6.78402	0.986149	0.0481371	0.028653
KEGG_PATHWAY	hsa04920:Adipocytokine signaling pathway	5	4.42478	0.0204433	RXRB, MAPK8, RXRA, TNF, MTOR	104	70	6879	4.72459	0.986932	0.0482369	0.0287125
KEGG_PATHWAY	hsa04940:Type I diabetes mellitus	4	3.53982	0.0245385	IFNG, IL1B, TNF, IL2	104	42	6879	6.29945	0.994578	0.0572565	0.0340812
KEGG_PATHWAY	hsa05203:Viral carcinogenesis	8	7.07965	0.0336133	RB1, CCNA2, JUN, CHEK1, MAPK1, RAC1, TP53, PIK3CG	104	205	6879	2.58124	0.999238	0.0775692	0.0461722
KEGG_PATHWAY	hsa00330:Arginine and proline metabolism	4	3.53982	0.0384716	NOS2, MAOA, NOS3, ODC1	104	50	6879	5.29154	0.999736	0.0878156	0.0522712
KEGG_PATHWAY	hsa05010:Alzheimer's disease	7	6.19469	0.0397468	GSK3B, APP, CASP7, IL1B, MAPK1, CYCS, TNF	104	168	6879	2.75601	0.9998	0.0897509	0.0534231
