# Supplementary material for: Integrated network pharmacology and experimental verification to explore the potential mechanism of San Ying decoction for treating triple-negative breast cancer: San Ying decoction for treating triple-negative breast cancer
Source: Acta Biochim Biophys Sin (Shanghai). 2024 Mar 21;56(5):763–75. doi: 10.3724/abbs.2024015 (PMC11177106; doi:10.3724/abbs.2024015)
Supplement: 23489Supplementary_Table_S6 [file 23489Supplementary_Table_S6.xls]

## Sheet: PPI度值
Details of gene topological indices in PPI network
name	Degree	NeighborhoodConnectivity	BetweennessCentrality	ClosenessCentrality
TNF	74	29.2703	0.0635208	0.741722
IL6	71	30.1549	0.0583924	0.727273
TP53	66	31.303	0.0407093	0.7
VEGFA	65	31.5538	0.050185	0.691358
JUN	65	31.1538	0.0603846	0.695652
IL1B	63	31.6984	0.0357809	0.691358
EGFR	61	31.2787	0.0598614	0.687117
PTGS2	58	33.4655	0.0243486	0.662722
PPARG	55	32.2364	0.0389089	0.647399
ESR1	55	32.2	0.0376222	0.654971
EGF	53	34.5472	0.017304	0.636364
CAT	52	33.6538	0.0380498	0.647399
CCL2	48	35.7292	0.0109249	0.622222
MTOR	45	35.1778	0.0173307	0.605405
NOS3	44	35.7955	0.0129174	0.608696
MMP2	43	37.6977	0.00702498	0.59893
HMOX1	40	37.025	0.00987708	0.580311
CYCS	40	37.65	0.0108422	0.589474
MAPK1	39	35.6923	0.0132809	0.592593
VCAM1	37	36.8649	0.00557253	0.57732
MAPK8	37	39.5946	0.00684549	0.580311
MAPK14	36	40.8333	0.00403796	0.574359
APP	34	40	0.0138656	0.57732
NR3C1	33	35.2727	0.0296512	0.580311
IL2	33	41.5758	0.0064956	0.571429
IFNG	33	43.1818	0.00201587	0.565657
MPO	33	38.1818	0.00468508	0.554455
AR	31	35.871	0.00739585	0.565657
KDR	31	40.871	0.0068471	0.571429
CYP3A4	30	29.2	0.0264918	0.571429
MMP1	29	39.8276	0.00409981	0.535885
MMP3	29	40.2414	0.00444075	0.541063
AHR	28	41.75	0.00362819	0.554455
PGR	28	37.9643	0.0077309	0.56
PLAU	28	39.6429	0.00227505	0.535885
HSPA5	28	42.3214	0.00191498	0.543689
NOS2	27	40.2593	0.0061624	0.546341
SOD1	26	40.8462	0.00390794	0.538462
GSK3B	26	43.8462	0.00200511	0.541063
GSTP1	25	31.32	0.0131666	0.533333
NQO1	25	37.32	0.00418761	0.538462
SELE	25	44.12	0.00088071	0.533333
F3	24	40.625	0.00150206	0.516129
MET	23	43.4348	0.00220963	0.530806
GSR	22	37.8182	0.00268093	0.528302
ESR2	22	43.8182	0.0049724	0.535885
PTPN1	22	44.7727	0.00091985	0.525822
SELP	22	40.3636	0.00124704	0.506787
PLAT	21	37.2381	0.00118475	0.491228
CTSD	21	40.4286	0.00196619	0.528302
COL1A1	21	43.8095	0.00163214	0.528302
MMP13	21	41.4762	0.00279161	0.513761
CTSB	20	42.15	0.00291894	0.516129
GJA1	20	45.5	0.0308509	0.535885
RB1	19	35.7895	0.00110584	0.509091
CYP1A2	18	22.5	0.00825375	0.506787
PTGS1	18	41.2778	0.00132418	0.506787
NCOA1	17	30	0.00243077	0.5
AKR1B1	17	42.2941	0.00126792	0.511416
ALOX5	17	45.3529	0.00053354	0.506787
MMP10	17	45.4706	0.00131006	0.5
DPP4	16	44.375	0.00076754	0.506787
PON1	16	36.5	0.00193672	0.509091
SLC6A4	16	22.625	0.0149561	0.511416
MAOA	16	16.125	0.0108898	0.470588
GSTM1	16	32	0.00592479	0.509091
NCOA2	16	32.6875	0.00209108	0.5
PLA2G4A	16	41.4375	0.00190623	0.509091
FASN	15	38.8667	0.00336275	0.504505
CCNA2	15	40.3333	0.00044692	0.5
ACHE	14	34.5	0.00531772	0.502242
THBD	14	40.6429	0.00032767	0.474576
MMP8	14	48.8571	0.0013455	0.493392
DRD2	13	17.9231	0.0113447	0.470588
RXRA	13	28.6154	0.0017134	0.502242
RAC1	13	39.9231	0.00039362	0.486957
CASP7	13	44.6923	0.00022943	0.493392
CHEK1	13	38.9231	0.000453	0.489083
TOP1	12	37.25	0.00640131	0.489083
GSTM2	12	26	0.00691885	0.486957
OPRM1	12	17.1667	0.00720668	0.457143
ADRB2	12	37.4167	0.0157474	0.506787
INSR	12	38.25	0.00073352	0.491228
SLC6A3	11	19.3636	0.0056765	0.460905
HTR1A	11	15.6364	0.00477553	0.427481
XDH	11	43.1818	0.00035121	0.484848
AKR1C3	11	31.1818	0.00093885	0.478632
BTK	11	44.9091	0.00062039	0.484848
PIK3CG	11	41.1818	0.00041095	0.478632
ADH1B	10	17.7	0.00311195	0.444444
PTGER3	10	40.6	0.00143177	0.484848
BCL2	10	32.6	0.00093678	0.455285
COL3A1	10	43.6	1.788e-05	0.453441
PPARD	10	35.4	0.00098972	0.486957
ABCC1	9	36.8889	0.00053752	0.491228
GABRA2	9	12.3333	0.00297956	0.398577
ODC1	9	46.8889	8.617e-05	0.478632
NR3C2	9	29.6667	0.00119132	0.480687
RXRB	9	20.8889	0.00192874	0.455285
HTR3A	9	14	0.00091321	0.402878
POR	8	35.125	0.00024148	0.470588
SLC6A2	7	11.4286	0.00102586	0.375839
PRSS1	7	23.4286	0.00015886	0.392982
DRD1	7	11.5714	0.00017539	0.366013
F7	7	39.8571	1.353e-05	0.451613
ADH1C	6	14.6667	0.00074329	0.382253
KCNH2	5	16.2	0.00244811	0.402878
ACACA	3	38.3333	0	0.41791
RHO	3	12	0.00045502	0.373333
SCN5A	2	12.5	0	0.356688
CA2	1	65	0	0.411765
PIM1	1	61	0	0.408759
EGLN1	1	65	0	0.410256
