# Supplementary material for: Integrated network pharmacology and experimental verification to explore the potential mechanism of San Ying decoction for treating triple-negative breast cancer: San Ying decoction for treating triple-negative breast cancer
Source: Acta Biochim Biophys Sin (Shanghai). 2024 Mar 21;56(5):763–75. doi: 10.3724/abbs.2024015 (PMC11177106; doi:10.3724/abbs.2024015)
Supplement: 23489Supplementary_Table_S1 [file 23489Supplementary_Table_S1.xls]

## Sheet: Summary
Compounds of SYF collected from databases
MOL_ID	molecule_name	ob	mw	alogp	caco2	bbb	hdon	hacc	drug-likeness	inchikey	PubChem_Cid	halflife	RBN	TPSA	FASA-
MOL000006	luteolin	36.1626	286.25	2.067	0.185	-0.84349	4	6	0.24552	IQPNAANSBPBGFQ-UHFFFAOYSA-N	5280445	15.9445	1	111.13	0.393265
MOL001006	poriferasta-7,22E-dien-3beta-ol	42.9794	412.77	7.64	1.45257	1.11409	1	1	0.75555	JZVFJDZBLUFKCA-INYURWPISA-N	5283663	5.48459	5	20.23	0.210089
MOL002140	Perlolyrine	65.9478	264.3	3.202	0.87884	0.1464	2	3	0.2747	KFUCYPGCMLPUMT-UHFFFAOYSA-N	160179	12.6181	2	62.05	0.206953
MOL002879	Diop	43.5933	390.62	7.439	0.7934	0.26014	0	4	0.39247	IJFPVINAQGWBRJ-UHFFFAOYSA-N	33934	3.59931	16	52.6	0.276595
MOL003036	ZINC03978781	43.8299	412.77	7.64	1.32212	0.95885	1	1	0.75647	HCXVJBMSMIARIN-NKMAIEQZSA-N	11870462	5.78943	5	20.23	0
MOL003896	7-Methoxy-2-methyl isoflavone	42.5647	266.31	3.364	1.15659	0.55574	0	3	0.19946	XRGWZIGGCNSFRY-UHFFFAOYSA-N	354368	16.8867	2	39.44	0.333797
MOL004492	Chrysanthemaxanthin	38.724	584.96	8.242	0.50972	-0.98386	2	3	0.58352	JRHJXXLCNATYLS-HYHFCDFPSA-N	0	17.4746	9	49.69	0.297801
MOL005321	Frutinone A	65.9037	264.24	2.699	0.88838	0.4604	0	4	0.34184	RFWULRHBGYKEEZ-UHFFFAOYSA-N	441965	19.1013	0	60.42	0.472223
MOL006554	Taraxerol	38.4025	426.8	7.304	1.37266	1.17945	1	1	0.76677	GGGUGZHBAOMSFJ-GADYQYKKSA-N	92097	2.07294	0	20.23	0.224655
MOL007059	3-beta-Hydroxymethyllenetanshiquinone	32.161	294.32	3.157	0.38377	-0.47533	1	4	0.40894	RUJKJFRMCYQMLH-ZDUSSCGKSA-N	5318290	22.5091	0	67.51	0.359161
MOL007514	methyl icosa-11,14-dienoate	39.6671	322.59	7.554	1.47306	1.09756	0	2	0.22908	GWJCFAOQCNNFAM-ZDVGBALWSA-N	5365566	5.23693	17	26.3	0.182991
MOL008391	5alpha-Stigmastan-3,6-dione	33.1154	428.77	6.656	0.90369	0.46886	0	2	0.79021	HMMVBUVVQLUGQA-CFLIYZTGSA-N	0	5.19208	6	34.14	0.253125
MOL008393	7-(beta-Xylosyl)cephalomannine_qt	38.3275	830.02	3.208	-0.871	-1.59328	4	14	0.28646	YVFWOWYGCXXKFY-IICLVWGGSA-N	0	5.96643	14	204.22	0
MOL008397	Daturilin	50.3651	436.64	4.336	0.61305	0.0578	0	4	0.76801	QUGZOXCXHGEACS-ZFEQYVDASA-N	0	5.73159	1	52.6	0.323305
MOL008400	glycitein	50.4789	284.28	2.316	0.56176	-0.28745	2	5	0.23826	DXYUAIFZCFRPTH-UHFFFAOYSA-N	5317750	16.3203	2	79.9	0.301433
MOL008406	Spinoside A	39.9669	716.95	2.906	-1.01845	-1.76385	5	12	0.40288	KNKOUUNHYIXOAK-OCCINUARSA-N	0	8.24488	10	189.28	0.319659
MOL008407	(8S,9S,10R,13R,14S,17R)-17-[(E,2R,5S)-5-ethyl-6-methylhept-3-en-2-yl]-10,13-dimethyl-1,2,4,7,8,9,11,12,14,15,16,17-dodecahydrocyclopenta[a]phenanthren-3-one	45.4046	410.75	7.314	1.486	1.2632	0	1	0.76174	XWDAKKDQJHVMKG-LPJPOILFSA-N	14807783	5.6483	5	17.07	0.236802
MOL008411	11-Hydroxyrankinidine	40.0028	356.46	1.039	0.29071	-0.19329	2	6	0.66203	FALAMCOLIJTCTR-XAVCKHEUSA-N	0	10.8002	1	71.03	0.275053
MOL000273	(2R)-2-[(3S,5R,10S,13R,14R,16R,17R)-3,16-dihydroxy-4,4,10,13,14-pentamethyl-2,3,5,6,12,15,16,17-octahydro-1H-cyclopenta[a]phenanthren-17-yl]-6-methylhept-5-enoic acid	30.9321	470.76	5.413	0.01025	-0.7579	3	4	0.81281	XSLKAKROJKMHIT-WIUKAADNSA-N	10743008	6.81292	5	77.76	0
MOL000275	trametenolic acid	38.7115	456.78	7.027	0.51877	-0.1423	2	3	0.80199	NBSBUIQBEPROBM-QPOZJWKMSA-N	0	7.7791	5	57.53	0
MOL000276	7,9(11)-dehydropachymic acid	35.1059	526.83	6.098	0.02743	-0.87172	2	5	0.81091	RWIALJIVPUCERT-DRCQUEPLSA-N	15226717	7.34084	8	83.83	0
MOL000279	Cerevisterol	37.9638	430.74	5.146	0.27629	-0.38974	3	3	0.77061	ARXHRTZAVQOQEU-BRVLHLJYSA-N	10181133	5.3127	4	60.69	0
MOL000280	(2R)-2-[(3S,5R,10S,13R,14R,16R,17R)-3,16-dihydroxy-4,4,10,13,14-pentamethyl-2,3,5,6,12,15,16,17-octahydro-1H-cyclopenta[a]phenanthren-17-yl]-5-isopropyl-hex-5-enoic acid	31.0721	484.79	5.719	0.05107	-0.69764	3	4	0.81528	LADJWZMBZBVBSB-YEXRKOARSA-N	15225964	7.41851	6	77.76	0
MOL000282	ergosta-7,22E-dien-3beta-ol	43.5071	398.74	7.183	1.32195	0.90967	1	1	0.71939	QOXPZVASXWSKKU-UEIWAABPSA-N	5283628	5.11307	4	20.23	0
MOL000283	Ergosterol peroxide	40.3627	430.74	7.171	0.84419	0.34096	1	3	0.81255	PIENIXCJUGJKPI-JYJMTLRPSA-N	0	3.42895	5	38.69	0
MOL000285	(2R)-2-[(5R,10S,13R,14R,16R,17R)-16-hydroxy-3-keto-4,4,10,13,14-pentamethyl-1,2,5,6,12,15,16,17-octahydrocyclopenta[a]phenanthren-17-yl]-5-isopropyl-hex-5-enoic acid	38.2552	482.77	5.68	0.11551	-0.57069	2	4	0.82014	KPKYWYZPIVAHKU-WMNQUVFJSA-N	9805290	6.77014	6	74.6	0
MOL000287	3beta-Hydroxy-24-methylene-8-lanostene-21-oic acid	38.6999	470.81	7.333	0.6067	-0.04064	2	3	0.8095	UGMQOYZVOPASJF-OXUZYLMNSA-N	73402	6.59447	6	57.53	0
MOL000289	pachymic acid	33.6279	528.85	6.543	0.10154	-0.57273	2	5	0.81076	VDYCLYGKCGVBHN-KVPCPLELSA-N	0	9.26658	8	83.83	0
MOL000290	Poricoic acid A	30.6069	498.77	5.943	-0.1368	-0.92991	3	5	0.76152	KVAQLXUMUVEKGR-SMFZDKLCSA-N	5471851	8.25682	10	94.83	0
MOL000291	Poricoic acid B	30.5246	484.74	5.638	-0.07527	-0.86893	3	5	0.7463	NXAZWYWJZDFISF-KXGBKNTBSA-N	5471852	8.67207	9	94.83	0
MOL000292	poricoic acid C	38.1514	482.77	7.113	0.31611	-0.41341	2	4	0.74643	QFVFCBZDUKVXLR-PKSIZLAPSA-N	56668247	7.72573	10	74.6	0
MOL000300	dehydroeburicoic acid	44.1723	453.75	6.348	0.38192	-0.1611	1	3	0.83458	WZWOZRZYBSGARK-NUPWKHSHSA-N	0	7.03737	6	60.36	0.0386875
MOL000098	quercetin	46.4333	302.25	1.504	0.04842	-0.7689	5	7	0.27525	REFJWTPEDVJJIY-UHFFFAOYSA-N	5280343	14.4005	1	131.36	0.384534
MOL000359	sitosterol	36.9139	414.79	8.084	1.32059	0.87298	1	1	0.7512	KZJWDPNRJALLNS-ZFVHJZABSA-N	12303645	5.37109	6	20.23	0.224795
MOL000422	kaempferol	41.8822	286.25	1.771	0.26096	-0.55335	4	6	0.24066	IYRMWMYZSQPJKC-UHFFFAOYSA-N	5280863	14.7434	1	111.13	0
MOL000622	Magnograndiolide	63.7089	266.37	1.18	0.02344	-0.24386	2	4	0.18833	VHFXPBHLQOPQHJ-ABBQYLIMSA-N	5319198	3.1738	0	66.76	0.303313
MOL001510	24-epicampesterol	37.5768	400.76	7.628	1.43482	1.14911	1	1	0.71413	SGNBVLSWZMBQTH-ZRUUVFCLSA-N	5283637	4.49685	5	20.23	0.211612
MOL001645	Linoleyl acetate	42.1008	308.56	6.847	1.35826	1.08413	0	2	0.19845	KFXARGMQYWECBV-ZDVGBALWSA-N	5319042	7.47852	16	26.3	0.208546
MOL001771	poriferast-5-en-3beta-ol	36.9139	414.79	8.084	1.45001	1.14299	1	1	0.75034	KZJWDPNRJALLNS-FBZNIEFRSA-N	457801	5.06667	6	20.23	0
MOL001792	DFV	32.7627	256.27	2.565	0.50823	-0.28845	2	4	0.18316	FURUXTVZLHCCNA-AWEZNQCLSA-N	114829	17.8857	1	66.76	0.421639
MOL003044	Chryseriol	35.8509	300.28	2.318	0.39361	-0.53248	3	6	0.27415	SCZVLDHREVKTSH-UHFFFAOYSA-N	5280666	16.312	2	100.13	0.323802
MOL003542	8-Isopentenyl-kaempferol	38.0443	354.38	3.628	0.53297	-0.49034	4	6	0.3948	NADCVNHITZNGJU-UHFFFAOYSA-N	5318624	15.3731	3	111.13	0
MOL004367	olivil	62.2286	376.44	1.681	-0.1612	-0.75163	4	7	0.40642	BVHIKUCXNBQDEM-XMCHAPAWSA-N	0	2.27045	6	108.61	0
MOL004373	Anhydroicaritin	45.4119	368.41	3.879	0.72306	0.00641	3	6	0.43786	TUUXBSASAQJECY-UHFFFAOYSA-N	5318980	15.0118	4	100.13	0
MOL004380	C-Homoerythrinan, 1,6-didehydro-3,15,16-trimethoxy-, (3.beta.)-	39.1399	329.48	2.889	1.01828	0.68493	0	4	0.49461	VFNBFPRWBICVGZ-JXFKEZNVSA-N	0	6.58288	3	30.93	0
MOL004382	Yinyanghuo A	56.9574	420.49	4.198	0.37565	-0.48513	3	6	0.76747	ZAUWPDSVLSOCDG-SFHVURJKSA-N	0	14.4418	4	100.13	0
MOL004384	Yinyanghuo C	45.672	336.36	3.389	0.74533	-0.11481	2	5	0.50155	GPXYBBZISZKRAH-UHFFFAOYSA-N	5315395	15.7396	1	79.9	0
MOL004386	Yinyanghuo E	51.6321	352.36	3.122	0.50883	-0.53511	3	6	0.5474	FIKLOAGOJKGOFT-UHFFFAOYSA-N	5315397	15.4731	1	100.13	0
MOL004388	6-hydroxy-11,12-dimethoxy-2,2-dimethyl-1,8-dioxo-2,3,4,8-tetrahydro-1H-isochromeno[3,4-h]isoquinolin-2-ium	60.6415	370.41	2.753	0.34258	-0.12089	1	6	0.65693	FUBYUUKASUJMSZ-UHFFFAOYSA-N	12115137	1.22156	2	85.97	0
MOL004391	8-(3-methylbut-2-enyl)-2-phenyl-chromone	48.5445	290.38	4.993	1.52596	0.98851	0	2	0.25066	FMPOBQILEGSRSJ-UHFFFAOYSA-N	17861868	18.7271	3	30.21	0
MOL004394	Anhydroicaritin-3-O-alpha-L-rhamnoside	41.5834	676.73	0.772	-1.58592	-2.89333	8	15	0.60981	TZJALUIVHRYQQB-YPRONELTSA-N	0	16.2268	9	238.2	0
MOL004396	1,2-bis(4-hydroxy-3-methoxyphenyl)propan-1,3-diol	52.3142	320.37	1.691	0.0015	-0.86777	4	6	0.22066	DFUOJBWSSSODTR-SJCJKPOMSA-N	12468616	2.18039	6	99.38	0
MOL004425	Icariin	41.5834	676.73	0.772	-1.82307	-2.99923	8	15	0.61051	TZJALUIVHRYQQB-XLRXWWTNSA-N	5318997	19.9268	9	238.2	0
MOL004427	Icariside A7	31.9051	462.49	1.158	-0.64535	-1.55808	5	10	0.85568	HNMHZSRVQJZGPQ-PUIBNRJISA-N	5318401	2.8422	6	147.3	0
MOL000296	hederagenin	36.9139	414.79	8.084	1.31876	0.96428	1	1	0.75072	KZJWDPNRJALLNS-CQXWNKEUSA-N	0	5.34751	6	20.23	0
MOL000889 *	isocurcumenol	97.6697	234.37	2.928	1.11457	1.24021	1	2	0.13424	DEBDFZGNZTYPMF-NZBPQXDJSA-N	0	9.52172	0	29.46	0.249978
MOL000898 *	(1S,6R,7R)-4-isopropylidene-1-methyl-7-(3-oxobutyl)norcaran-3-one	34.1743	234.37	2.229	0.91314	0.61203	0	2	0.11146	HUZJLWLCLJEXEL-NFAWXSAZSA-N	153845	5.82098	3	34.14	0.294883
MOL000901 *	BRN 3094585	87.8213	234.37	3.268	1.14381	1.29346	1	2	0.13408	ISFMXVMWEWLJGJ-NZBPQXDJSA-N	0	9.10703	0	29.46	0.251843
MOL000902 *	curcumol	103.552	236.39	2.787	1.12342	1.2266	1	2	0.1335	QRMPRVXWPCLVNI-YYFQZIEXSA-N	0	9.37592	1	29.46	0.247804
MOL000906	wenjine	47.9281	282.37	2.057	0.29951	0.30364	1	5	0.272	KQFWIVNLLMSUTP-AODHBBABSA-N	0	5.0985	0	63.75	0.336498
MOL000915 *	(1S,10S),(4S,5S)-germacrone-1(10),4-diepoxide	30.4804	264.35	1.161	0.60797	0.6924	0	4	0.17938	BODAAQBBPOCWKI-FFYPIUDXSA-N	0	4.03055	1	59.2	0.272899
MOL000940	bisdemethoxycurcumin	77.382	308.35	3.256	0.49221	-0.07561	2	4	0.26088	PREBVFJICNPEKM-CBIKUMSCSA-N	0	4.68581	6	74.6	0.435077
MOL000208 *	()-Aromadendrene	55.7417	204.39	4.223	1.80858	2.06312	0	0	0.10418	ITYNGVSTWVVPIC-XVIXHAIJSA-N	11095734	11.8407	0	0	0.260973
MOL000474 *	(-)-Epoxycaryophyllene	35.9368	220.39	3.519	1.57196	1.82683	0	1	0.12925	NVEQFIOZRFFVFW-RGCMKSIDSA-N	0	6.09021	0	12.53	0
MOL000891 *	(1R,10R)-epoxy-1,10-dihydrocurdione	36.7316	252.39	1.972	0.68053	0.63767	0	3	0.12442	QYYOHVOJFGDMRL-BVIHXZOGSA-N	0	3.22514	1	46.67	0.277913
MOL000897 *	(3S,3aR,8aR)-3,8a-dihydroxy-5-isopropylidene-3,8-dimethyl-1,2,3a,4-tetrahydroazulen-6-one	38.6999	250.37	1.928	0.10054	-0.31693	2	3	0.12446	IXQJBPRUTQTCMW-ILXRZTDVSA-N	11776892	8.60001	0	57.53	0.354413
MOL000900 *	(5R,6R)-5-isopropenyl-3,6-dimethyl-6-vinyl-5,7-dihydrobenzofuran-4-one	57.0493	230.33	3.309	1.28055	1.32472	0	2	0.10795	ZVMJXSJCBLRAPD-ZFWWWQNUSA-N	3081930	13.6169	2	30.21	0.295849
MOL000903 *	Gweicurculactone	42.925	228.31	3.26	1.3683	1.25409	0	2	0.14078	OGJFTQVVQQMGJG-MRVPVSSYSA-N	130117	1.87475	0	30.21	0.349946
MOL000935 *	Hepanal	53.8332	204.39	4.364	1.85752	2.16877	0	0	0.10397	SPCXZDDGSGTVAW-XIDUGBJDSA-N	15560276	11.9158	0	0	0.23969
MOL000937 *	58870_FLUKA	49.0106	204.39	4.364	1.82227	2.07917	0	0	0.1039	NUQDPKOFUKFKFD-BGOOENEXSA-N	15431199	12.471	0	0	0.221622
MOL000938 *	calarene	51.5525	204.39	4.123	1.8153	2.04546	0	0	0.11398	MBIPADCEHSKJDQ-PBOSXPJTSA-N	15560278	-1.1929	0	0	0.232878
MOL000908 *	beta-elemene	25.6336	204.39	4.788	1.83596	2.07189	0	0	0.060519	OPFTUNCRGUEPRZ-QLFBSQMISA-N	6918391	0	3	0	0.32756
MOL000090 *	Curcumin	5.15077	368.41	3.357	0.49605	-0.76441	3	6	0.41331	ZIUSSTSXXLLKKK-KOBPDPAPSA-N	5281767	0	7	96.22	0.317996
MOL004245 *	curcumadiol	60.2671	238.41	2.563	0.76921	0.58488	2	2	0.10493	FNMDHMSGEIODFP-YJNKXOJESA-N	0	8.5117	1	40.46	0.25063
MOL000910 *	Germacron	32.496	218.37	4.329	1.3339	1.53428	0	1	0.07023	CAULGCQHVOVVRN-SWZPTJTJSA-N	6436348	7.22211	0	17.07	0.326919
MOL004255 *	curdione	38.9431	236.39	3.071	0.87536	0.86415	0	2	0.083401	KDPFMRXIVDLQKX-YCBFNFSOSA-N	0	5.13817	1	34.14	0.285605
MOL003770 *	alexandrin	20.455	562.92	6.13	0.26773	-0.27172	4	6	0.64888	YHZJYVUUPMMWGZ-SZFDOIRRSA-N	0	0	9	99.38	0.197355
MOL001603 *	demethoxycurcumin	4.36912	338.38	3.24	0.33933	-0.58838	2	5	0.33252	HJTVQHVGMGKONQ-DHPVUTNOSA-N	0	0	7	83.83	0.408974
MOL000173	wogonin	30.6846	284.28	2.585	0.78776	0.03762	2	5	0.22942	XLTFNNCXVBYBSX-UHFFFAOYSA-N	5281703	17.7469	2	79.9	0.318862
MOL000351	Rhamnazin	47.1411	330.31	2.006	0.5284	-0.32279	3	7	0.33648	MYMGKIQXYXSRIJ-UHFFFAOYSA-N	5320945	13.535	3	109.36	0.247982
MOL000358	beta-sitosterol	36.9139	414.79	8.084	1.32463	0.98588	1	1	0.75123	KZJWDPNRJALLNS-VJSFXXLFSA-N	222284	5.35549	6	20.23	0.225506
MOL001040	(2R)-5,7-dihydroxy-2-(4-hydroxyphenyl)chroman-4-one	42.3633	272.27	2.298	0.37818	-0.47578	3	5	0.21141	FTVWIRXFELQLPI-CYBMUJFWSA-N	667495	16.8303	1	86.99	0.408272
MOL001735	Dinatin	30.9721	300.28	2.318	0.4791	-0.48847	3	6	0.27025	IHFBPDAQLQOCBX-UHFFFAOYSA-N	5281628	16.4406	2	100.13	0.284978
MOL001755	24-Ethylcholest-4-en-3-one	36.0836	412.77	8.18	1.4563	1.22267	0	1	0.75703	RUVUHIUYGJBLGI-XJZKHKOHSA-N	5484202	5.4885	6	17.07	0.246152
MOL001973	Sitosteryl acetate	40.3896	456.83	8.463	1.39288	1.1117	0	2	0.85102	PBWOIPCULUXTNY-LBKBYZTLSA-N	5354503	6.33546	8	26.3	0.216467
MOL002714	baicalein	33.5189	270.25	2.334	0.63086	-0.05023	3	5	0.20888	FXNFHKRTJBSTCS-UHFFFAOYSA-N	5281605	16.2492	1	90.9	0.360446
MOL002719	6-Hydroxynaringenin	33.2292	288.27	2.03	0.27121	-0.27187	4	6	0.24203	NPLTVGMLNDMOQE-NSHDSACASA-N	188308	15.6665	1	107.22	0.343332
MOL002776	Baicalin	40.1236	446.39	0.639	-0.84777	-1.74426	6	11	0.75264	IKIIZLYTISPENI-ZFORQUDYSA-N	64982	17.359	4	187.12	0.363804
MOL002915	Salvigenin	49.0659	328.34	2.82	0.85539	-0.0269	1	6	0.33279	QCDYOIZVELGOLZ-UHFFFAOYSA-N	161271	15.866	4	78.13	0.212572
MOL005190	eriodictyol	71.7927	288.27	2.03	0.16701	-0.54374	4	6	0.24372	SBHXYTNGIZCORC-ZDUSSCGKSA-N	440735	15.8122	1	107.22	0.378228
MOL005869	daucostero_qt	36.9139	414.79	8.084	1.31915	0.87335	1	1	0.75177	KZJWDPNRJALLNS-LOVKFMPTSA-N	0	5.08265	6	20.23	0
MOL008206	Moslosooflavone	44.088	298.31	2.836	1.00657	0.53598	1	5	0.25331	IHLSBQVBFDTNTC-UHFFFAOYSA-N	188316	17.0188	3	68.9	0.256646
MOL012245	5,7,4'-trihydroxy-6-methoxyflavanone	36.6269	302.3	2.281	0.43274	-0.3189	3	6	0.26833	FCXRFTLSXMRXTM-GFCCVEGCSA-N	26213330	16.1219	2	96.22	0.280191
MOL012246	5,7,4'-trihydroxy-8-methoxyflavanone	74.2352	302.3	2.281	0.37328	-0.43273	3	6	0.26479	OJCCBPWPNVUJFG-CYBMUJFWSA-N	0	16.8496	2	96.22	0.305191
MOL012248	5-hydroxy-7,8-dimethoxy-2-(4-methoxyphenyl)chromone	65.8188	328.34	2.82	0.8475	0.07437	1	6	0.32874	RRZRJBICWWNHRB-UHFFFAOYSA-N	14353376	16.4102	4	78.13	0.21612
MOL012250	7-hydroxy-5,8-dimethoxy-2-phenyl-chromone	43.717	298.31	2.836	0.95759	0.22129	1	5	0.25376	NZOUUYOSKJFMKB-UHFFFAOYSA-N	14825644	16.7653	3	68.9	0.272386
MOL012251	Chrysin-5-methylether	37.2683	268.28	2.853	0.90922	0.15556	1	4	0.20317	JVEMWXSMSUNXSD-UHFFFAOYSA-N	5490127	17.2444	2	59.67	0.35198
MOL012252	9,19-cyclolanost-24-en-3-ol	38.6857	426.8	7.554	1.44891	1.1636	1	1	0.78074	ONQRKEUAIJMULO-DXIBSZEVSA-N	0	5.40644	4	20.23	0.234536
MOL012254	campesterol	37.5768	400.76	7.628	1.3428	0.97734	1	1	0.71486	SGNBVLSWZMBQTH-XAUDYDIZSA-N	0	4.63397	5	20.23	0.211754
MOL012266	rivularin	37.9402	344.34	2.553	0.64576	-0.12959	2	7	0.3663	IYMNRCWUEDWTPE-UHFFFAOYSA-N	13889022	16.2475	4	98.36	0.211936
MOL012269	Stigmasta-5,22-dien-3-ol-acetate	46.4419	454.81	8.019	1.41053	1.06436	0	2	0.85814	IZEUIYYDWBKERE-QTVVCLEZSA-N	0	6.77219	7	26.3	0.206032
MOL012270	Stigmastan-3,5,22-triene	45.0267	394.75	8.432	1.90192	1.81488	0	0	0.71047	NGUVUCVJXSBIEN-LVSBIWLASA-N	0	6.20741	5	0	0.235306
MOL000449	Stigmasterol	43.8299	412.77	7.64	1.44458	1.00045	1	1	0.75665	HCXVJBMSMIARIN-PHZDYDNGSA-N	5280794	5.5746	5	20.23	0.216794
MOL000737	morin	46.2296	302.25	1.504	0.00286	-0.77	5	7	0.27457	YXOLAZRVSSWPPT-UHFFFAOYSA-N	5281670	15.5136	1	131.36	0.409385
MOL004355	Spinasterol	42.9794	412.77	7.64	1.44394	1.04128	1	1	0.75534	JZVFJDZBLUFKCA-FXIAWGAOSA-N	5281331	5.3212	5	20.23	0.211339
MOL004798	delphinidin	40.635	303.26	1.398	-0.01938	-0.81002	6	7	0.27763	BICQNTHTPOXVIU-UHFFFAOYSA-N	0	1.16002	1	134.52	0.35413
MOL006767	Vulgaxanthin-I	56.1397	339.34	-1.292	-1.56239	-2.19105	6	10	0.25836	AVPNZDGHYJHSHV-PVXSWLFQSA-N	5281217	37.5523	9	179.38	0
MOL006772	poriferasterol monoglucoside_qt	43.8299	412.77	7.64	1.33106	0.93047	1	1	0.75769	HCXVJBMSMIARIN-KNLBBBNRSA-N	0	5.3175	5	20.23	0.228126
MOL006774	stigmast-7-enol	37.4231	414.79	8.084	1.38539	1.0449	1	1	0.75133	YSKVBPGQYRAUQO-UBCZCFGNSA-N	12315384	6.28443	6	20.23	0.223191
MOL000546	diosgenin	80.8779	414.69	4.634	0.81998	0.27383	1	3	0.80979	WQLVFSAGQJTQCK-VKROHFNGSA-N	0	4.13705	0	38.69	0.190773
MOL000953	CLR	37.8739	386.73	7.376	1.43101	1.12678	1	1	0.67677	HVYWMOMLDIMFJA-DPAQBDIFSA-N	5997	4.51883	5	20.23	0.198672
MOL002058	40957-99-1	57.2045	388.45	2.117	0.48642	-0.29404	2	7	0.61872	VJOBNGRIBLNUKN-BMHXQBNDSA-N	181681	2.04402	5	86.61	0.204041
MOL002773	beta-carotene	37.1843	536.96	11.999	2.25156	1.52266	0	0	0.58358	OENHQHLEOONYIE-JLTXGRSLSA-N	5280489	4.35794	10	0	0.325394
MOL007356	solanocapsine	52.9432	430.75	3.491	0.38907	-0.22174	4	4	0.67353	ZPTJKUUQUDRHTL-AEEMEBLISA-N	0	7.86329	0	67.51	0.190573
MOL000020	12-senecioyl-2E,8E,10E-atractylentriol	62.3965	312.39	2.496	0.0083	-1.37414	0	4	0.22294	UJHAKGDWVZIMIT-PKPRIEKHSA-N	0	6.07376	8	72.42	0.116772
MOL000021	14-acetyl-12-senecioyl-2E,8E,10E-atractylentriol	60.3129	355.44	3.209	0.32888	-1.08802	0	5	0.30534	CQDVFBMTEZFKKY-JAPNHWDDSA-N	0	5.31551	10	75.66	0.05469
MOL000022	14-acetyl-12-senecioyl-2E,8Z,10E-atractylentriol	63.3709	356.45	3.543	0.42142	-1.13888	1	5	0.29956	CQDVFBMTEZFKKY-PUYRJQRLSA-N	0	6.42895	10	72.83	0
MOL000028	α-Amyrin	39.5121	426.8	7.349	1.41514	1.28332	1	1	0.7629	FSLPMRQHCOLESF-FRCIEAHOSA-N	0	3.83189	0	20.23	0
MOL000033	(3S,8S,9S,10R,13R,14S,17R)-10,13-dimethyl-17-[(2R,5S)-5-propan-2-yloctan-2-yl]-2,3,4,7,8,9,11,12,14,15,16,17-dodecahydro-1H-cyclopenta[a]phenanthren-3-ol	36.2285	428.82	8.54	1.44856	1.09243	1	1	0.78288	KLEXDBGYSOIREE-UIFQYPGESA-N	15976101	5.21792	7	20.23	0
MOL000049	3β-acetoxyatractylone	54.0667	274.39	3.387	1.13182	1.07517	0	3	0.21906	YYGOPZCCRBWMBK-ZOBUZTSGSA-N	0	-1.30599	2	39.44	0
MOL000072	8β-ethoxy atractylenolide Ⅲ	35.9509	276.41	3.682	1.07824	1.12047	0	3	0.21079	JATCNILBQFTWFJ-XKQJLSEDSA-N	14448075	8.34119	2	35.53	0
MOL000219	BOX	31.5464	121.12	0.757	0.53658	0.8403	0	2	0.020166	WPYMKLBDIGXBTP-UHFFFAOYSA-N	20144841	12.0707	1	40.13	0.114196
MOL000223	caffeic acid	25.7644	180.17	1.367	0.21466	-0.25836	3	4	0.050089	QAIPRVGONGVQAS-DUXPYHPUSA-N	689043	0	2	77.76	0.437675
MOL000263	oleanolic acid	29.0208	456.78	6.422	0.58907	0.074	2	3	0.75599	MIJYXULNPSFWEK-GTOFXWBISA-N	10494	0	1	57.53	0.247015
MOL000357	Sitogluside	20.6319	576.95	6.337	-0.1362	-0.9283	4	6	0.6241	NPJICTMALKLTFW-OFUAXYCQSA-N	5742590	0	9	99.38	0.227022
MOL000511	ursolic acid	16.7749	456.78	6.467	0.6739	0.07361	2	3	0.75457	WCGUUGGRBIKTOS-GPOJBZKASA-N	64945	0	1	57.53	0.255823
MOL000635	vanillin	51.996	152.16	1.306	0.6778	0.41159	1	3	0.032596	MWOOGOJBHIARFG-UHFFFAOYSA-N	1183	11.7934	2	46.53	0.325943
MOL001452	protocatechualdehyde	38.3495	138.13	1.055	0.43136	0.20984	2	3	0.027536	IBGBGRVKPALMCQ-UHFFFAOYSA-N	8768	11.9349	1	57.53	0.417622
MOL001843	HBA	29.9764	122.13	1.322	0.82365	0.62586	1	2	0.020117	RGHHSNMVTDWUBI-UHFFFAOYSA-N	126	0	1	37.3	0.426956
MOL002049	Ferulaldehyde	49.2572	178.2	1.666	0.81523	0.57677	1	3	0.047047	DKZBBWMURDFHNE-NSCUHMNNSA-N	5280536	3.04783	3	46.53	0.377648
MOL003177	Syringaldehyde	67.061	182.19	1.289	0.70539	0.39712	1	4	0.048049	KCDXJAYRVLXPFO-UHFFFAOYSA-N	8655	11.469	3	55.76	0.246612
MOL007134	danshensu	36.9148	198.19	0.71	-0.26533	-0.61717	4	5	0.059833	PAFLSMZLRSPALU-MRVPVSSYSA-N	11600642	0.158692	3	97.99	0.369787
MOL008883	Dehydrovomifoliol	51.1305	222.31	1.068	0.21377	-0.19421	1	3	0.083612	JJRYPZMXNLLZFH-URWSZGRFSA-N	688492	8.22501	2	54.37	0.377441
MOL008884	lithospermic acid	2.67408	538.49	3.384	-1.07242	-2.16154	7	12	0.75699	UJZQBMQZMKFSRV-WDMOTZMRSA-N	0	0	9	211.28	0.400844
MOL008885	(2R)-2-[(2R,3R)-4-[(E)-3-[(1R)-1-(3,4-dihydroxybenzyl)-2-hydroxy-2-keto-ethoxy]-3-keto-prop-1-enyl]-2-(3,4-dihydroxyphenyl)-7-hydroxy-2,3-dihydrobenzofuran-3-carbonyl]oxy-3-(3,4-dihydroxyphenyl)propionic acid	3.01368	718.66	4.703	-1.56455	-2.62904	9	16	0.4076	SNKFFCBZYFGCQN-PDVBOLEISA-N	11629084	0	14	278.04	0.401442
Note: The "*" indicates that the active ingredient was supplemented by consulting the literature that has been reported, although its OB and DL do not meet the filter criteria.

## Sheet: DS
MOL_ID	molecule_name	ob	mw	alogp	caco2	bbb	hdon	hacc	drug-likeness	inchikey	PubChem_Cid	halflife	RBN	TPSA	FASA-
MOL000006	luteolin	36.1626	286.25	2.067	0.185	-0.84349	4	6	0.24552	IQPNAANSBPBGFQ-UHFFFAOYSA-N	5280445	15.9445	1	111.13	0.393265
MOL000449	Stigmasterol	43.8299	412.77	7.64	1.44458	1.00045	1	1	0.75665	HCXVJBMSMIARIN-PHZDYDNGSA-N	5280794	5.5746	5	20.23	0.216794
MOL001006	poriferasta-7,22E-dien-3beta-ol	42.9794	412.77	7.64	1.45257	1.11409	1	1	0.75555	JZVFJDZBLUFKCA-INYURWPISA-N	5283663	5.48459	5	20.23	0.210089
MOL002140	Perlolyrine	65.9478	264.3	3.202	0.87884	0.1464	2	3	0.2747	KFUCYPGCMLPUMT-UHFFFAOYSA-N	160179	12.6181	2	62.05	0.206953
MOL002879	Diop	43.5933	390.62	7.439	0.7934	0.26014	0	4	0.39247	IJFPVINAQGWBRJ-UHFFFAOYSA-N	33934	3.59931	16	52.6	0.276595
MOL003036	ZINC03978781	43.8299	412.77	7.64	1.32212	0.95885	1	1	0.75647	HCXVJBMSMIARIN-NKMAIEQZSA-N	11870462	5.78943	5	20.23	0
MOL003896	7-Methoxy-2-methyl isoflavone	42.5647	266.31	3.364	1.15659	0.55574	0	3	0.19946	XRGWZIGGCNSFRY-UHFFFAOYSA-N	354368	16.8867	2	39.44	0.333797
MOL004355	Spinasterol	42.9794	412.77	7.64	1.44394	1.04128	1	1	0.75534	JZVFJDZBLUFKCA-FXIAWGAOSA-N	5281331	5.3212	5	20.23	0.211339
MOL004492	Chrysanthemaxanthin	38.724	584.96	8.242	0.50972	-0.98386	2	3	0.58352	JRHJXXLCNATYLS-HYHFCDFPSA-N	0	17.4746	9	49.69	0.297801
MOL005321	Frutinone A	65.9037	264.24	2.699	0.88838	0.4604	0	4	0.34184	RFWULRHBGYKEEZ-UHFFFAOYSA-N	441965	19.1013	0	60.42	0.472223
MOL006554	Taraxerol	38.4025	426.8	7.304	1.37266	1.17945	1	1	0.76677	GGGUGZHBAOMSFJ-GADYQYKKSA-N	92097	2.07294	0	20.23	0.224655
MOL006774	stigmast-7-enol	37.4231	414.79	8.084	1.38539	1.0449	1	1	0.75133	YSKVBPGQYRAUQO-UBCZCFGNSA-N	12315384	6.28443	6	20.23	0.223191
MOL007059	3-beta-Hydroxymethyllenetanshiquinone	32.161	294.32	3.157	0.38377	-0.47533	1	4	0.40894	RUJKJFRMCYQMLH-ZDUSSCGKSA-N	5318290	22.5091	0	67.51	0.359161
MOL007514	methyl icosa-11,14-dienoate	39.6671	322.59	7.554	1.47306	1.09756	0	2	0.22908	GWJCFAOQCNNFAM-ZDVGBALWSA-N	5365566	5.23693	17	26.3	0.182991
MOL008391	5alpha-Stigmastan-3,6-dione	33.1154	428.77	6.656	0.90369	0.46886	0	2	0.79021	HMMVBUVVQLUGQA-CFLIYZTGSA-N	0	5.19208	6	34.14	0.253125
MOL008393	7-(beta-Xylosyl)cephalomannine_qt	38.3275	830.02	3.208	-0.871	-1.59328	4	14	0.28646	YVFWOWYGCXXKFY-IICLVWGGSA-N	0	5.96643	14	204.22	0
MOL008397	Daturilin	50.3651	436.64	4.336	0.61305	0.0578	0	4	0.76801	QUGZOXCXHGEACS-ZFEQYVDASA-N	0	5.73159	1	52.6	0.323305
MOL008400	glycitein	50.4789	284.28	2.316	0.56176	-0.28745	2	5	0.23826	DXYUAIFZCFRPTH-UHFFFAOYSA-N	5317750	16.3203	2	79.9	0.301433
MOL008406	Spinoside A	39.9669	716.95	2.906	-1.01845	-1.76385	5	12	0.40288	KNKOUUNHYIXOAK-OCCINUARSA-N	0	8.24488	10	189.28	0.319659
MOL008407	(8S,9S,10R,13R,14S,17R)-17-[(E,2R,5S)-5-ethyl-6-methylhept-3-en-2-yl]-10,13-dimethyl-1,2,4,7,8,9,11,12,14,15,16,17-dodecahydrocyclopenta[a]phenanthren-3-one	45.4046	410.75	7.314	1.486	1.2632	0	1	0.76174	XWDAKKDQJHVMKG-LPJPOILFSA-N	14807783	5.6483	5	17.07	0.236802
MOL008411	11-Hydroxyrankinidine	40.0028	356.46	1.039	0.29071	-0.19329	2	6	0.66203	FALAMCOLIJTCTR-XAVCKHEUSA-N	0	10.8002	1	71.03	0.275053

## Sheet: FL
MOL_ID	molecule_name	ob	mw	alogp	caco2	bbb	hdon	hacc	drug-likeness	inchikey	PubChem_Cid	halflife	RBN	TPSA	FASA-
MOL000273	(2R)-2-[(3S,5R,10S,13R,14R,16R,17R)-3,16-dihydroxy-4,4,10,13,14-pentamethyl-2,3,5,6,12,15,16,17-octahydro-1H-cyclopenta[a]phenanthren-17-yl]-6-methylhept-5-enoic acid	30.9321	470.76	5.413	0.01025	-0.7579	3	4	0.81281	XSLKAKROJKMHIT-WIUKAADNSA-N	10743008	6.81292	5	77.76	0
MOL000275	trametenolic acid	38.7115	456.78	7.027	0.51877	-0.1423	2	3	0.80199	NBSBUIQBEPROBM-QPOZJWKMSA-N	0	7.7791	5	57.53	0
MOL000276	7,9(11)-dehydropachymic acid	35.1059	526.83	6.098	0.02743	-0.87172	2	5	0.81091	RWIALJIVPUCERT-DRCQUEPLSA-N	15226717	7.34084	8	83.83	0
MOL000279	Cerevisterol	37.9638	430.74	5.146	0.27629	-0.38974	3	3	0.77061	ARXHRTZAVQOQEU-BRVLHLJYSA-N	10181133	5.3127	4	60.69	0
MOL000280	(2R)-2-[(3S,5R,10S,13R,14R,16R,17R)-3,16-dihydroxy-4,4,10,13,14-pentamethyl-2,3,5,6,12,15,16,17-octahydro-1H-cyclopenta[a]phenanthren-17-yl]-5-isopropyl-hex-5-enoic acid	31.0721	484.79	5.719	0.05107	-0.69764	3	4	0.81528	LADJWZMBZBVBSB-YEXRKOARSA-N	15225964	7.41851	6	77.76	0
MOL000282	ergosta-7,22E-dien-3beta-ol	43.5071	398.74	7.183	1.32195	0.90967	1	1	0.71939	QOXPZVASXWSKKU-UEIWAABPSA-N	5283628	5.11307	4	20.23	0
MOL000283	Ergosterol peroxide	40.3627	430.74	7.171	0.84419	0.34096	1	3	0.81255	PIENIXCJUGJKPI-JYJMTLRPSA-N	0	3.42895	5	38.69	0
MOL000285	(2R)-2-[(5R,10S,13R,14R,16R,17R)-16-hydroxy-3-keto-4,4,10,13,14-pentamethyl-1,2,5,6,12,15,16,17-octahydrocyclopenta[a]phenanthren-17-yl]-5-isopropyl-hex-5-enoic acid	38.2552	482.77	5.68	0.11551	-0.57069	2	4	0.82014	KPKYWYZPIVAHKU-WMNQUVFJSA-N	9805290	6.77014	6	74.6	0
MOL000287	3beta-Hydroxy-24-methylene-8-lanostene-21-oic acid	38.6999	470.81	7.333	0.6067	-0.04064	2	3	0.8095	UGMQOYZVOPASJF-OXUZYLMNSA-N	73402	6.59447	6	57.53	0
MOL000289	pachymic acid	33.6279	528.85	6.543	0.10154	-0.57273	2	5	0.81076	VDYCLYGKCGVBHN-KVPCPLELSA-N	0	9.26658	8	83.83	0
MOL000290	Poricoic acid A	30.6069	498.77	5.943	-0.1368	-0.92991	3	5	0.76152	KVAQLXUMUVEKGR-SMFZDKLCSA-N	5471851	8.25682	10	94.83	0
MOL000291	Poricoic acid B	30.5246	484.74	5.638	-0.07527	-0.86893	3	5	0.7463	NXAZWYWJZDFISF-KXGBKNTBSA-N	5471852	8.67207	9	94.83	0
MOL000292	poricoic acid C	38.1514	482.77	7.113	0.31611	-0.41341	2	4	0.74643	QFVFCBZDUKVXLR-PKSIZLAPSA-N	56668247	7.72573	10	74.6	0
MOL000296	hederagenin	36.9139	414.79	8.084	1.31876	0.96428	1	1	0.75072	KZJWDPNRJALLNS-CQXWNKEUSA-N	0	5.34751	6	20.23	0
MOL000300	dehydroeburicoic acid	44.1723	453.75	6.348	0.38192	-0.1611	1	3	0.83458	WZWOZRZYBSGARK-NUPWKHSHSA-N	0	7.03737	6	60.36	0.0386875

## Sheet: YYH
MOL_ID	molecule_name	ob	mw	alogp	caco2	bbb	hdon	hacc	drug-likeness	inchikey	PubChem_Cid	halflife	RBN	TPSA	FASA-
MOL000006	luteolin	36.1626	286.25	2.067	0.185	-0.84349	4	6	0.24552	IQPNAANSBPBGFQ-UHFFFAOYSA-N	5280445	15.9445	1	111.13	0.393265
MOL000098	quercetin	46.4333	302.25	1.504	0.04842	-0.7689	5	7	0.27525	REFJWTPEDVJJIY-UHFFFAOYSA-N	5280343	14.4005	1	131.36	0.384534
MOL000359	sitosterol	36.9139	414.79	8.084	1.32059	0.87298	1	1	0.7512	KZJWDPNRJALLNS-ZFVHJZABSA-N	12303645	5.37109	6	20.23	0.224795
MOL000422	kaempferol	41.8822	286.25	1.771	0.26096	-0.55335	4	6	0.24066	IYRMWMYZSQPJKC-UHFFFAOYSA-N	5280863	14.7434	1	111.13	0
MOL000622	Magnograndiolide	63.7089	266.37	1.18	0.02344	-0.24386	2	4	0.18833	VHFXPBHLQOPQHJ-ABBQYLIMSA-N	5319198	3.1738	0	66.76	0.303313
MOL001510	24-epicampesterol	37.5768	400.76	7.628	1.43482	1.14911	1	1	0.71413	SGNBVLSWZMBQTH-ZRUUVFCLSA-N	5283637	4.49685	5	20.23	0.211612
MOL001645	Linoleyl acetate	42.1008	308.56	6.847	1.35826	1.08413	0	2	0.19845	KFXARGMQYWECBV-ZDVGBALWSA-N	5319042	7.47852	16	26.3	0.208546
MOL001771	poriferast-5-en-3beta-ol	36.9139	414.79	8.084	1.45001	1.14299	1	1	0.75034	KZJWDPNRJALLNS-FBZNIEFRSA-N	457801	5.06667	6	20.23	0
MOL001792	DFV	32.7627	256.27	2.565	0.50823	-0.28845	2	4	0.18316	FURUXTVZLHCCNA-AWEZNQCLSA-N	114829	17.8857	1	66.76	0.421639
MOL003044	Chryseriol	35.8509	300.28	2.318	0.39361	-0.53248	3	6	0.27415	SCZVLDHREVKTSH-UHFFFAOYSA-N	5280666	16.312	2	100.13	0.323802
MOL003542	8-Isopentenyl-kaempferol	38.0443	354.38	3.628	0.53297	-0.49034	4	6	0.3948	NADCVNHITZNGJU-UHFFFAOYSA-N	5318624	15.3731	3	111.13	0
MOL004367	olivil	62.2286	376.44	1.681	-0.1612	-0.75163	4	7	0.40642	BVHIKUCXNBQDEM-XMCHAPAWSA-N	0	2.27045	6	108.61	0
MOL004373	Anhydroicaritin	45.4119	368.41	3.879	0.72306	0.00641	3	6	0.43786	TUUXBSASAQJECY-UHFFFAOYSA-N	5318980	15.0118	4	100.13	0
MOL004380	C-Homoerythrinan, 1,6-didehydro-3,15,16-trimethoxy-, (3.beta.)-	39.1399	329.48	2.889	1.01828	0.68493	0	4	0.49461	VFNBFPRWBICVGZ-JXFKEZNVSA-N	0	6.58288	3	30.93	0
MOL004382	Yinyanghuo A	56.9574	420.49	4.198	0.37565	-0.48513	3	6	0.76747	ZAUWPDSVLSOCDG-SFHVURJKSA-N	0	14.4418	4	100.13	0
MOL004384	Yinyanghuo C	45.672	336.36	3.389	0.74533	-0.11481	2	5	0.50155	GPXYBBZISZKRAH-UHFFFAOYSA-N	5315395	15.7396	1	79.9	0
MOL004386	Yinyanghuo E	51.6321	352.36	3.122	0.50883	-0.53511	3	6	0.5474	FIKLOAGOJKGOFT-UHFFFAOYSA-N	5315397	15.4731	1	100.13	0
MOL004388	6-hydroxy-11,12-dimethoxy-2,2-dimethyl-1,8-dioxo-2,3,4,8-tetrahydro-1H-isochromeno[3,4-h]isoquinolin-2-ium	60.6415	370.41	2.753	0.34258	-0.12089	1	6	0.65693	FUBYUUKASUJMSZ-UHFFFAOYSA-N	12115137	1.22156	2	85.97	0
MOL004391	8-(3-methylbut-2-enyl)-2-phenyl-chromone	48.5445	290.38	4.993	1.52596	0.98851	0	2	0.25066	FMPOBQILEGSRSJ-UHFFFAOYSA-N	17861868	18.7271	3	30.21	0
MOL004394	Anhydroicaritin-3-O-alpha-L-rhamnoside	41.5834	676.73	0.772	-1.58592	-2.89333	8	15	0.60981	TZJALUIVHRYQQB-YPRONELTSA-N	0	16.2268	9	238.2	0
MOL004396	1,2-bis(4-hydroxy-3-methoxyphenyl)propan-1,3-diol	52.3142	320.37	1.691	0.0015	-0.86777	4	6	0.22066	DFUOJBWSSSODTR-SJCJKPOMSA-N	12468616	2.18039	6	99.38	0
MOL004425	Icariin	41.5834	676.73	0.772	-1.82307	-2.99923	8	15	0.61051	TZJALUIVHRYQQB-XLRXWWTNSA-N	5318997	19.9268	9	238.2	0
MOL004427	Icariside A7	31.9051	462.49	1.158	-0.64535	-1.55808	5	10	0.85568	HNMHZSRVQJZGPQ-PUIBNRJISA-N	5318401	2.8422	6	147.3	0

## Sheet: EZ
MOL_ID	molecule_name	ob	mw	alogp	caco2	bbb	hdon	hacc	drug-likeness	inchikey	PubChem_Cid	halflife	RBN	TPSA	FASA-
MOL000296	hederagenin	36.9139	414.79	8.084	1.31876	0.96428	1	1	0.75072	KZJWDPNRJALLNS-CQXWNKEUSA-N	0	5.34751	6	20.23	0
MOL000889 *	isocurcumenol	97.6697	234.37	2.928	1.11457	1.24021	1	2	0.13424	DEBDFZGNZTYPMF-NZBPQXDJSA-N	0	9.52172	0	29.46	0.249978
MOL000898 *	(1S,6R,7R)-4-isopropylidene-1-methyl-7-(3-oxobutyl)norcaran-3-one	34.1743	234.37	2.229	0.91314	0.61203	0	2	0.11146	HUZJLWLCLJEXEL-NFAWXSAZSA-N	153845	5.82098	3	34.14	0.294883
MOL000901 *	BRN 3094585	87.8213	234.37	3.268	1.14381	1.29346	1	2	0.13408	ISFMXVMWEWLJGJ-NZBPQXDJSA-N	0	9.10703	0	29.46	0.251843
MOL000902 *	curcumol	103.552	236.39	2.787	1.12342	1.2266	1	2	0.1335	QRMPRVXWPCLVNI-YYFQZIEXSA-N	0	9.37592	1	29.46	0.247804
MOL000906	wenjine	47.9281	282.37	2.057	0.29951	0.30364	1	5	0.272	KQFWIVNLLMSUTP-AODHBBABSA-N	0	5.0985	0	63.75	0.336498
MOL000915 *	(1S,10S),(4S,5S)-germacrone-1(10),4-diepoxide	30.4804	264.35	1.161	0.60797	0.6924	0	4	0.17938	BODAAQBBPOCWKI-FFYPIUDXSA-N	0	4.03055	1	59.2	0.272899
MOL000940	bisdemethoxycurcumin	77.382	308.35	3.256	0.49221	-0.07561	2	4	0.26088	PREBVFJICNPEKM-CBIKUMSCSA-N	0	4.68581	6	74.6	0.435077
MOL000208 *	()-Aromadendrene	55.7417	204.39	4.223	1.80858	2.06312	0	0	0.10418	ITYNGVSTWVVPIC-XVIXHAIJSA-N	11095734	11.8407	0	0	0.260973
MOL000474 *	(-)-Epoxycaryophyllene	35.9368	220.39	3.519	1.57196	1.82683	0	1	0.12925	NVEQFIOZRFFVFW-RGCMKSIDSA-N	0	6.09021	0	12.53	0
MOL000891 *	(1R,10R)-epoxy-1,10-dihydrocurdione	36.7316	252.39	1.972	0.68053	0.63767	0	3	0.12442	QYYOHVOJFGDMRL-BVIHXZOGSA-N	0	3.22514	1	46.67	0.277913
MOL000897 *	(3S,3aR,8aR)-3,8a-dihydroxy-5-isopropylidene-3,8-dimethyl-1,2,3a,4-tetrahydroazulen-6-one	38.6999	250.37	1.928	0.10054	-0.31693	2	3	0.12446	IXQJBPRUTQTCMW-ILXRZTDVSA-N	11776892	8.60001	0	57.53	0.354413
MOL000900 *	(5R,6R)-5-isopropenyl-3,6-dimethyl-6-vinyl-5,7-dihydrobenzofuran-4-one	57.0493	230.33	3.309	1.28055	1.32472	0	2	0.10795	ZVMJXSJCBLRAPD-ZFWWWQNUSA-N	3081930	13.6169	2	30.21	0.295849
MOL000903 *	Gweicurculactone	42.925	228.31	3.26	1.3683	1.25409	0	2	0.14078	OGJFTQVVQQMGJG-MRVPVSSYSA-N	130117	1.87475	0	30.21	0.349946
MOL000935 *	Hepanal	53.8332	204.39	4.364	1.85752	2.16877	0	0	0.10397	SPCXZDDGSGTVAW-XIDUGBJDSA-N	15560276	11.9158	0	0	0.23969
MOL000937 *	58870_FLUKA	49.0106	204.39	4.364	1.82227	2.07917	0	0	0.1039	NUQDPKOFUKFKFD-BGOOENEXSA-N	15431199	12.471	0	0	0.221622
MOL000938 *	calarene	51.5525	204.39	4.123	1.8153	2.04546	0	0	0.11398	MBIPADCEHSKJDQ-PBOSXPJTSA-N	15560278	-1.1929	0	0	0.232878
MOL000908 *	beta-elemene	25.6336	204.39	4.788	1.83596	2.07189	0	0	0.060519	OPFTUNCRGUEPRZ-QLFBSQMISA-N	6918391	0	3	0	0.32756
MOL000090 *	Curcumin	5.15077	368.41	3.357	0.49605	-0.76441	3	6	0.41331	ZIUSSTSXXLLKKK-KOBPDPAPSA-N	5281767	0	7	96.22	0.317996
MOL004245 *	curcumadiol	60.2671	238.41	2.563	0.76921	0.58488	2	2	0.10493	FNMDHMSGEIODFP-YJNKXOJESA-N	0	8.5117	1	40.46	0.25063
MOL000910 *	Germacron	32.496	218.37	4.329	1.3339	1.53428	0	1	0.07023	CAULGCQHVOVVRN-SWZPTJTJSA-N	6436348	7.22211	0	17.07	0.326919
MOL004255 *	curdione	38.9431	236.39	3.071	0.87536	0.86415	0	2	0.083401	KDPFMRXIVDLQKX-YCBFNFSOSA-N	0	5.13817	1	34.14	0.285605
MOL003770 *	alexandrin	20.455	562.92	6.13	0.26773	-0.27172	4	6	0.64888	YHZJYVUUPMMWGZ-SZFDOIRRSA-N	0	0	9	99.38	0.197355
MOL001603 *	demethoxycurcumin	4.36912	338.38	3.24	0.33933	-0.58838	2	5	0.33252	HJTVQHVGMGKONQ-DHPVUTNOSA-N	0	0	7	83.83	0.408974

## Sheet: BZL
MOL_ID	molecule_name	ob	mw	alogp	caco2	bbb	hdon	hacc	drug-likeness	inchikey	PubChem_Cid	halflife	RBN	TPSA	FASA-
MOL000006	luteolin	36.1626	286.25	2.067	0.185	-0.84349	4	6	0.24552	IQPNAANSBPBGFQ-UHFFFAOYSA-N	5280445	15.9445	1	111.13	0.393265
MOL000098	quercetin	46.4333	302.25	1.504	0.04842	-0.7689	5	7	0.27525	REFJWTPEDVJJIY-UHFFFAOYSA-N	5280343	14.4005	1	131.36	0.384534
MOL000173	wogonin	30.6846	284.28	2.585	0.78776	0.03762	2	5	0.22942	XLTFNNCXVBYBSX-UHFFFAOYSA-N	5281703	17.7469	2	79.9	0.318862
MOL000351	Rhamnazin	47.1411	330.31	2.006	0.5284	-0.32279	3	7	0.33648	MYMGKIQXYXSRIJ-UHFFFAOYSA-N	5320945	13.535	3	109.36	0.247982
MOL000358	beta-sitosterol	36.9139	414.79	8.084	1.32463	0.98588	1	1	0.75123	KZJWDPNRJALLNS-VJSFXXLFSA-N	222284	5.35549	6	20.23	0.225506
MOL000359	sitosterol	36.9139	414.79	8.084	1.32059	0.87298	1	1	0.7512	KZJWDPNRJALLNS-ZFVHJZABSA-N	12303645	5.37109	6	20.23	0.224795
MOL000449	Stigmasterol	43.8299	412.77	7.64	1.44458	1.00045	1	1	0.75665	HCXVJBMSMIARIN-PHZDYDNGSA-N	5280794	5.5746	5	20.23	0.216794
MOL000953	CLR	37.8739	386.73	7.376	1.43101	1.12678	1	1	0.67677	HVYWMOMLDIMFJA-DPAQBDIFSA-N	5997	4.51883	5	20.23	0.198672
MOL001040	(2R)-5,7-dihydroxy-2-(4-hydroxyphenyl)chroman-4-one	42.3633	272.27	2.298	0.37818	-0.47578	3	5	0.21141	FTVWIRXFELQLPI-CYBMUJFWSA-N	667495	16.8303	1	86.99	0.408272
MOL001735	Dinatin	30.9721	300.28	2.318	0.4791	-0.48847	3	6	0.27025	IHFBPDAQLQOCBX-UHFFFAOYSA-N	5281628	16.4406	2	100.13	0.284978
MOL001755	24-Ethylcholest-4-en-3-one	36.0836	412.77	8.18	1.4563	1.22267	0	1	0.75703	RUVUHIUYGJBLGI-XJZKHKOHSA-N	5484202	5.4885	6	17.07	0.246152
MOL001973	Sitosteryl acetate	40.3896	456.83	8.463	1.39288	1.1117	0	2	0.85102	PBWOIPCULUXTNY-LBKBYZTLSA-N	5354503	6.33546	8	26.3	0.216467
MOL002714	baicalein	33.5189	270.25	2.334	0.63086	-0.05023	3	5	0.20888	FXNFHKRTJBSTCS-UHFFFAOYSA-N	5281605	16.2492	1	90.9	0.360446
MOL002719	6-Hydroxynaringenin	33.2292	288.27	2.03	0.27121	-0.27187	4	6	0.24203	NPLTVGMLNDMOQE-NSHDSACASA-N	188308	15.6665	1	107.22	0.343332
MOL002776	Baicalin	40.1236	446.39	0.639	-0.84777	-1.74426	6	11	0.75264	IKIIZLYTISPENI-ZFORQUDYSA-N	64982	17.359	4	187.12	0.363804
MOL002915	Salvigenin	49.0659	328.34	2.82	0.85539	-0.0269	1	6	0.33279	QCDYOIZVELGOLZ-UHFFFAOYSA-N	161271	15.866	4	78.13	0.212572
MOL005190	eriodictyol	71.7927	288.27	2.03	0.16701	-0.54374	4	6	0.24372	SBHXYTNGIZCORC-ZDUSSCGKSA-N	440735	15.8122	1	107.22	0.378228
MOL005869	daucostero_qt	36.9139	414.79	8.084	1.31915	0.87335	1	1	0.75177	KZJWDPNRJALLNS-LOVKFMPTSA-N	0	5.08265	6	20.23	0
MOL008206	Moslosooflavone	44.088	298.31	2.836	1.00657	0.53598	1	5	0.25331	IHLSBQVBFDTNTC-UHFFFAOYSA-N	188316	17.0188	3	68.9	0.256646
MOL012245	5,7,4'-trihydroxy-6-methoxyflavanone	36.6269	302.3	2.281	0.43274	-0.3189	3	6	0.26833	FCXRFTLSXMRXTM-GFCCVEGCSA-N	26213330	16.1219	2	96.22	0.280191
MOL012246	5,7,4'-trihydroxy-8-methoxyflavanone	74.2352	302.3	2.281	0.37328	-0.43273	3	6	0.26479	OJCCBPWPNVUJFG-CYBMUJFWSA-N	0	16.8496	2	96.22	0.305191
MOL012248	5-hydroxy-7,8-dimethoxy-2-(4-methoxyphenyl)chromone	65.8188	328.34	2.82	0.8475	0.07437	1	6	0.32874	RRZRJBICWWNHRB-UHFFFAOYSA-N	14353376	16.4102	4	78.13	0.21612
MOL012250	7-hydroxy-5,8-dimethoxy-2-phenyl-chromone	43.717	298.31	2.836	0.95759	0.22129	1	5	0.25376	NZOUUYOSKJFMKB-UHFFFAOYSA-N	14825644	16.7653	3	68.9	0.272386
MOL012251	Chrysin-5-methylether	37.2683	268.28	2.853	0.90922	0.15556	1	4	0.20317	JVEMWXSMSUNXSD-UHFFFAOYSA-N	5490127	17.2444	2	59.67	0.35198
MOL012252	9,19-cyclolanost-24-en-3-ol	38.6857	426.8	7.554	1.44891	1.1636	1	1	0.78074	ONQRKEUAIJMULO-DXIBSZEVSA-N	0	5.40644	4	20.23	0.234536
MOL012254	campesterol	37.5768	400.76	7.628	1.3428	0.97734	1	1	0.71486	SGNBVLSWZMBQTH-XAUDYDIZSA-N	0	4.63397	5	20.23	0.211754
MOL012266	rivularin	37.9402	344.34	2.553	0.64576	-0.12959	2	7	0.3663	IYMNRCWUEDWTPE-UHFFFAOYSA-N	13889022	16.2475	4	98.36	0.211936
MOL012269	Stigmasta-5,22-dien-3-ol-acetate	46.4419	454.81	8.019	1.41053	1.06436	0	2	0.85814	IZEUIYYDWBKERE-QTVVCLEZSA-N	0	6.77219	7	26.3	0.206032
MOL012270	Stigmastan-3,5,22-triene	45.0267	394.75	8.432	1.90192	1.81488	0	0	0.71047	NGUVUCVJXSBIEN-LVSBIWLASA-N	0	6.20741	5	0	0.235306

## Sheet: XKC
MOL_ID	molecule_name	ob	mw	alogp	caco2	bbb	hdon	hacc	drug-likeness	inchikey	PubChem_Cid	halflife	RBN	TPSA	FASA-
MOL000006	luteolin	36.1626	286.25	2.067	0.185	-0.84349	4	6	0.24552	IQPNAANSBPBGFQ-UHFFFAOYSA-N	5280445	15.9445	1	111.13	0.393265
MOL000098	quercetin	46.4333	302.25	1.504	0.04842	-0.7689	5	7	0.27525	REFJWTPEDVJJIY-UHFFFAOYSA-N	5280343	14.4005	1	131.36	0.384534
MOL000358	beta-sitosterol	36.9139	414.79	8.084	1.32463	0.98588	1	1	0.75123	KZJWDPNRJALLNS-VJSFXXLFSA-N	222284	5.35549	6	20.23	0.225506
MOL000422	kaempferol	41.8822	286.25	1.771	0.26096	-0.55335	4	6	0.24066	IYRMWMYZSQPJKC-UHFFFAOYSA-N	5280863	14.7434	1	111.13	0
MOL000449	Stigmasterol	43.8299	412.77	7.64	1.44458	1.00045	1	1	0.75665	HCXVJBMSMIARIN-PHZDYDNGSA-N	5280794	5.5746	5	20.23	0.216794
MOL000737	morin	46.2296	302.25	1.504	0.00286	-0.77	5	7	0.27457	YXOLAZRVSSWPPT-UHFFFAOYSA-N	5281670	15.5136	1	131.36	0.409385
MOL004355	Spinasterol	42.9794	412.77	7.64	1.44394	1.04128	1	1	0.75534	JZVFJDZBLUFKCA-FXIAWGAOSA-N	5281331	5.3212	5	20.23	0.211339
MOL004798	delphinidin	40.635	303.26	1.398	-0.01938	-0.81002	6	7	0.27763	BICQNTHTPOXVIU-UHFFFAOYSA-N	0	1.16002	1	134.52	0.35413
MOL006767	Vulgaxanthin-I	56.1397	339.34	-1.292	-1.56239	-2.19105	6	10	0.25836	AVPNZDGHYJHSHV-PVXSWLFQSA-N	5281217	37.5523	9	179.38	0
MOL006772	poriferasterol monoglucoside_qt	43.8299	412.77	7.64	1.33106	0.93047	1	1	0.75769	HCXVJBMSMIARIN-KNLBBBNRSA-N	0	5.3175	5	20.23	0.228126
MOL006774	stigmast-7-enol	37.4231	414.79	8.084	1.38539	1.0449	1	1	0.75133	YSKVBPGQYRAUQO-UBCZCFGNSA-N	12315384	6.28443	6	20.23	0.223191

## Sheet: LK
MOL_ID	molecule_name	ob	mw	alogp	caco2	bbb	hdon	hacc	drug-likeness	inchikey	PubChem_Cid	halflife	RBN	TPSA	FASA-
MOL000098	quercetin	46.4333	302.25	1.504	0.04842	-0.7689	5	7	0.27525	REFJWTPEDVJJIY-UHFFFAOYSA-N	5280343	14.4006	1	131.36	0.384534
MOL000359	sitosterol	36.9139	414.79	8.084	1.32059	0.87298	1	1	0.7512	KZJWDPNRJALLNS-ZFVHJZABSA-N	12303645	5.37109	6	20.23	0.224795
MOL000546	diosgenin	80.8779	414.69	4.634	0.81998	0.27383	1	3	0.80979	WQLVFSAGQJTQCK-VKROHFNGSA-N	0	4.13705	0	38.69	0.190773
MOL000953	CLR	37.8739	386.73	7.376	1.43101	1.12678	1	1	0.67677	HVYWMOMLDIMFJA-DPAQBDIFSA-N	5997	4.51883	5	20.23	0.198672
MOL002058	40957-99-1	57.2045	388.45	2.117	0.48642	-0.29404	2	7	0.61872	VJOBNGRIBLNUKN-BMHXQBNDSA-N	181681	2.04402	5	86.61	0.204041
MOL002773	beta-carotene	37.1843	536.96	11.999	2.25156	1.52266	0	0	0.58358	OENHQHLEOONYIE-JLTXGRSLSA-N	5280489	4.35794	10	0	0.325394
MOL007356	solanocapsine	52.9432	430.75	3.491	0.38907	-0.22174	4	4	0.67353	ZPTJKUUQUDRHTL-AEEMEBLISA-N	0	7.86329	0	67.51	0.190573

## Sheet: BZ
MOL_ID	molecule_name	ob	mw	alogp	caco2	bbb	hdon	hacc	drug-likeness	inchikey	PubChem_Cid	halflife	RBN	TPSA	FASA-
MOL000020	12-senecioyl-2E,8E,10E-atractylentriol	62.3965	312.39	2.496	0.0083	-1.37414	0	4	0.22294	UJHAKGDWVZIMIT-PKPRIEKHSA-N	0	6.07376	8	72.42	0.116772
MOL000021	14-acetyl-12-senecioyl-2E,8E,10E-atractylentriol	60.3129	355.44	3.209	0.32888	-1.08802	0	5	0.30534	CQDVFBMTEZFKKY-JAPNHWDDSA-N	0	5.31551	10	75.66	0.05469
MOL000022	14-acetyl-12-senecioyl-2E,8Z,10E-atractylentriol	63.3709	356.45	3.543	0.42142	-1.13888	1	5	0.29956	CQDVFBMTEZFKKY-PUYRJQRLSA-N	0	6.42895	10	72.83	0
MOL000028	α-Amyrin	39.5121	426.8	7.349	1.41514	1.28332	1	1	0.7629	FSLPMRQHCOLESF-FRCIEAHOSA-N	0	3.83189	0	20.23	0
MOL000033	(3S,8S,9S,10R,13R,14S,17R)-10,13-dimethyl-17-[(2R,5S)-5-propan-2-yloctan-2-yl]-2,3,4,7,8,9,11,12,14,15,16,17-dodecahydro-1H-cyclopenta[a]phenanthren-3-ol	36.2285	428.82	8.54	1.44856	1.09243	1	1	0.78288	KLEXDBGYSOIREE-UIFQYPGESA-N	15976101	5.21792	7	20.23	0
MOL000049	3β-acetoxyatractylone	54.0667	274.39	3.387	1.13182	1.07517	0	3	0.21906	YYGOPZCCRBWMBK-ZOBUZTSGSA-N	0	-1.30599	2	39.44	0
MOL000072	8β-ethoxy atractylenolide Ⅲ	35.9509	276.41	3.682	1.07824	1.12047	0	3	0.21079	JATCNILBQFTWFJ-XKQJLSEDSA-N	14448075	8.34119	2	35.53	0

## Sheet: SJC
MOL_ID	molecule_name	ob	mw	alogp	caco2	bbb	hdon	hacc	drug-likeness	inchikey	PubChem_Cid	halflife	RBN	TPSA	FASA-
MOL000098	quercetin	46.4333	302.25	1.504	0.04842	-0.7689	5	7	0.27525	REFJWTPEDVJJIY-UHFFFAOYSA-N	5280343	14.4006	1	131.36	0.384534
MOL000219	BOX	31.5464	121.12	0.757	0.53658	0.8403	0	2	0.020166	WPYMKLBDIGXBTP-UHFFFAOYSA-N	20144841	12.0707	1	40.13	0.114196
MOL000223	caffeic acid	25.7644	180.17	1.367	0.21466	-0.25836	3	4	0.050089	QAIPRVGONGVQAS-DUXPYHPUSA-N	689043	0	2	77.76	0.437675
MOL000263	oleanolic acid	29.0208	456.78	6.422	0.58907	0.074	2	3	0.75599	MIJYXULNPSFWEK-GTOFXWBISA-N	10494	0	1	57.53	0.247015
MOL000357	Sitogluside	20.6319	576.95	6.337	-0.1362	-0.9283	4	6	0.6241	NPJICTMALKLTFW-OFUAXYCQSA-N	5742590	0	9	99.38	0.227022
MOL000358	beta-sitosterol	36.9139	414.79	8.084	1.32463	0.98588	1	1	0.75123	KZJWDPNRJALLNS-VJSFXXLFSA-N	222284	5.35549	6	20.23	0.225506
MOL000511	ursolic acid	16.7749	456.78	6.467	0.6739	0.07361	2	3	0.75457	WCGUUGGRBIKTOS-GPOJBZKASA-N	64945	0	1	57.53	0.255823
MOL000635	vanillin	51.996	152.16	1.306	0.6778	0.41159	1	3	0.032596	MWOOGOJBHIARFG-UHFFFAOYSA-N	1183	11.7934	2	46.53	0.325943
MOL001452	protocatechualdehyde	38.3495	138.13	1.055	0.43136	0.20984	2	3	0.027536	IBGBGRVKPALMCQ-UHFFFAOYSA-N	8768	11.9349	1	57.53	0.417622
MOL001843	HBA	29.9764	122.13	1.322	0.82365	0.62586	1	2	0.020117	RGHHSNMVTDWUBI-UHFFFAOYSA-N	126	0	1	37.3	0.426956
MOL002049	Ferulaldehyde	49.2572	178.2	1.666	0.81523	0.57677	1	3	0.047047	DKZBBWMURDFHNE-NSCUHMNNSA-N	5280536	3.04783	3	46.53	0.377648
MOL003177	Syringaldehyde	67.061	182.19	1.289	0.70539	0.39712	1	4	0.048049	KCDXJAYRVLXPFO-UHFFFAOYSA-N	8655	11.469	3	55.76	0.246612
MOL007134	danshensu	36.9148	198.19	0.71	-0.26533	-0.61717	4	5	0.059833	PAFLSMZLRSPALU-MRVPVSSYSA-N	11600642	0.158692	3	97.99	0.369787
MOL008883	Dehydrovomifoliol	51.1305	222.31	1.068	0.21377	-0.19421	1	3	0.083612	JJRYPZMXNLLZFH-URWSZGRFSA-N	688492	8.22501	2	54.37	0.377441
MOL008884	lithospermic acid	2.67408	538.49	3.384	-1.07242	-2.16154	7	12	0.75699	UJZQBMQZMKFSRV-WDMOTZMRSA-N	0	0	9	211.28	0.400844
MOL008885	(2R)-2-[(2R,3R)-4-[(E)-3-[(1R)-1-(3,4-dihydroxybenzyl)-2-hydroxy-2-keto-ethoxy]-3-keto-prop-1-enyl]-2-(3,4-dihydroxyphenyl)-7-hydroxy-2,3-dihydrobenzofuran-3-carbonyl]oxy-3-(3,4-dihydroxyphenyl)propionic acid	3.01368	718.66	4.703	-1.56455	-2.62904	9	16	0.4076	SNKFFCBZYFGCQN-PDVBOLEISA-N	11629084	0	14	278.04	0.401442
