# Supplementary material for: Integrated network pharmacology and experimental verification to explore the potential mechanism of San Ying decoction for treating triple-negative breast cancer: San Ying decoction for treating triple-negative breast cancer
Source: Acta Biochim Biophys Sin (Shanghai). 2024 Mar 21;56(5):763–75. doi: 10.3724/abbs.2024015 (PMC11177106; doi:10.3724/abbs.2024015)
Supplement: 23489Supplementary_Table_S7 [file 23489Supplementary_Table_S7.xls]

## Sheet: bp
Details of GO enrichment analyses
Category	Term	Count	%	PValue	Genes	List Total	Pop Hits	Pop Total	Fold Enrichment	Bonferroni	Benjamini	FDR
GOTERM_BP_DIRECT	GO:0045944~positive regulation of transcription from RNA polymerase II promoter	27	23.8938	9.89866e-10	RB1, APP, GSK3B, AHR, ADRB2, NR3C1, TNF, EGFR, RXRB, RXRA, DRD2, NCOA1, EGLN1, NCOA2, JUN, MAPK14, ESR1, IL2, VEGFA, AR, IL6, IFNG, IL1B, PPARG, PGR, MET, TP53	113	981	16792	4.08996	1.89658e-06	3.79317e-07	3.57144e-07
GOTERM_BP_DIRECT	GO:0055114~oxidation-reduction process	20	17.6991	1.23496e-08	EGLN1, NQO1, VCAM1, NOS2, MAOA, NOS3, GSR, AKR1C3, AKR1B1, CYP3A4, PTGS2, MPO, PTGS1, SOD1, POR, ALOX5, FASN, CYP1A2, CYCS, XDH	113	592	16792	5.02033	2.36615e-05	3.38026e-06	3.18266e-06
GOTERM_BP_DIRECT	GO:0007165~signal transduction	19	16.8142	0.000651483	EGF, HTR3A, MAPK14, NR3C1, ESR1, EGFR, MTOR, ESR2, NR3C2, AR, THBD, GJA1, PLAU, IL1B, CCL2, MAPK1, PGR, PPARG, MET	113	1161	16792	2.4319	0.713108	0.017832	0.0167896
GOTERM_BP_DIRECT	GO:0045893~positive regulation of transcription, DNA-templated	18	15.9292	5.25892e-08	RB1, NCOA1, JUN, EGF, INSR, AHR, ESR1, TNF, ESR2, CCNA2, COL1A1, AR, IL6, IL1B, MAPK1, PPARG, TP53, PPARD	113	515	16792	5.19385	0.000100756	1.25951e-05	1.18589e-05
GOTERM_BP_DIRECT	GO:0042493~response to drug	17	15.0442	1.78847e-10	ABCC1, JUN, PTGS2, SLC6A2, SLC6A3, SLC6A4, SOD1, COL1A1, POR, IL6, IFNG, CAT, BCL2, PPARG, TOP1, DRD1, DRD2	113	304	16792	8.30997	3.42671e-07	1.14224e-07	1.07547e-07
GOTERM_BP_DIRECT	GO:0043066~negative regulation of apoptotic process	16	14.1593	3.50612e-07	NQO1, GSK3B, HSPA5, GSTP1, MPO, EGFR, IL2, VEGFA, IL6, MAPK8, CAT, PIM1, KDR, BCL2, TP53, PPARD	113	455	16792	5.22556	0.000671546	5.16747e-05	4.86541e-05
GOTERM_BP_DIRECT	GO:0008284~positive regulation of cell proliferation	15	13.2743	2.65066e-06	EGF, INSR, ODC1, AKR1C3, HTR1A, EGFR, IL2, VEGFA, DPP4, AR, IL6, IFNG, KDR, BCL2, MAPK1	113	466	16792	4.78332	0.0050658	0.000211611	0.000199242
GOTERM_BP_DIRECT	GO:0001666~response to hypoxia	14	12.3894	1.22089e-10	EGLN1, VCAM1, NOS2, MMP2, PLAT, SLC6A4, VEGFA, DPP4, F7, PLAU, CAT, CCL2, HMOX1, DRD2	113	172	16792	12.0955	2.33923e-07	1.14224e-07	1.07547e-07
GOTERM_BP_DIRECT	GO:0010628~positive regulation of gene expression	13	11.5044	1.79373e-07	MAPK14, TNF, MTOR, SLC6A4, VEGFA, AR, GJA1, IL6, MAPK8, IFNG, IL1B, TP53, PPARD	113	262	16792	7.37337	0.000343619	2.86399e-05	2.69657e-05
GOTERM_BP_DIRECT	GO:0006508~proteolysis	13	11.5044	0.000126304	PRSS1, MMP1, MMP2, MMP3, PLAT, MMP8, MMP10, DPP4, CASP7, MMP13, PLAU, CTSD, CTSB	113	500	16792	3.86365	0.214955	0.00465382	0.00438178
GOTERM_BP_DIRECT	GO:0006915~apoptotic process	13	11.5044	0.000399932	RB1, AHR, MAPK14, NR3C1, CASP7, GJA1, IFNG, IL1B, PIM1, BCL2, MAPK1, TP53, PPARD	113	567	16792	3.4071	0.535327	0.012163	0.011452
GOTERM_BP_DIRECT	GO:0007568~aging	11	9.73451	1.52692e-07	NQO1, COL3A1, IL6, CASP7, JUN, VCAM1, CAT, CCL2, MPO, SLC6A3, SOD1	113	165	16792	9.90678	0.000292515	2.65962e-05	2.50415e-05
GOTERM_BP_DIRECT	GO:0030335~positive regulation of cell migration	11	9.73451	4.2082e-07	COL1A1, F7, HSPA5, PLAU, INSR, KDR, MAPK1, DRD1, F3, EGFR, VEGFA	113	184	16792	8.8838	0.000805966	5.75922e-05	5.42257e-05
GOTERM_BP_DIRECT	GO:0001525~angiogenesis	11	9.73451	2.42233e-06	JUN, EGF, NOS3, MMP2, KDR, HMOX1, CCL2, MAPK14, PTGS2, PIK3CG, VEGFA	113	223	16792	7.33013	0.00463044	0.000201791	0.000189995
GOTERM_BP_DIRECT	GO:0006954~inflammatory response	11	9.73451	0.000223359	SELP, IL6, IL1B, PTGER3, CCL2, RAC1, PTGS2, SELE, TNF, PIK3CG, PTGS1	113	379	16792	4.31298	0.34819	0.00725348	0.00682947
GOTERM_BP_DIRECT	GO:0000122~negative regulation of transcription from RNA polymerase II promoter	11	9.73451	0.0220497	RB1, NCOA2, RXRA, IFNG, PPARG, ESR1, TNF, TP53, ESR2, PPARD, VEGFA	113	720	16792	2.2703	1	0.210185	0.197898
GOTERM_BP_DIRECT	GO:0045429~positive regulation of nitric oxide biosynthetic process	10	8.84956	8.79315e-12	IL6, IFNG, IL1B, INSR, OPRM1, PTGS2, ESR1, TNF, EGFR, MTOR	113	43	16792	34.5586	1.68477e-08	1.68477e-08	1.58628e-08
GOTERM_BP_DIRECT	GO:0030574~collagen catabolic process	10	8.84956	3.82287e-10	COL1A1, COL3A1, MMP13, MMP1, MMP2, MMP3, MMP8, CTSD, MMP10, CTSB	113	64	16792	23.219	7.32462e-07	1.83116e-07	1.72411e-07
GOTERM_BP_DIRECT	GO:0032355~response to estradiol	10	8.84956	9.36859e-09	NCOA1, COL1A1, NQO1, F7, GSTP1, CYP1A2, CAT, PTGS2, ESR1, SLC6A4	113	91	16792	16.3299	1.79501e-05	2.9917e-06	2.81682e-06
GOTERM_BP_DIRECT	GO:0006367~transcription initiation from RNA polymerase II promoter	10	8.84956	7.9954e-07	RXRB, AR, RXRA, PGR, PPARG, NR3C1, ESR1, ESR2, NR3C2, PPARD	113	152	16792	9.77643	0.00153075	9.01129e-05	8.48453e-05
GOTERM_BP_DIRECT	GO:0008283~cell proliferation	10	8.84956	0.00076902	ACHE, AR, BCL2, HTR1A, PIM1, RAC1, TP53, MET, EGFR, PPARD	113	366	16792	4.06016	0.770994	0.0199114	0.0187475
GOTERM_BP_DIRECT	GO:0008285~negative regulation of cell proliferation	10	8.84956	0.00133467	RB1, AR, IL6, JUN, NOS3, IL1B, OPRM1, DRD2, PTGS2, TP53	113	396	16792	3.75257	0.922613	0.0277659	0.0261428
GOTERM_BP_DIRECT	GO:0006468~protein phosphorylation	10	8.84956	0.00345713	GSK3B, APP, MAPK8, BTK, RHO, PIM1, MAPK1, CCL2, MTOR, PIK3CG	113	456	16792	3.25881	0.998687	0.0591417	0.0556846
GOTERM_BP_DIRECT	GO:0051897~positive regulation of protein kinase B signaling	9	7.9646	8.70619e-08	F7, IL6, INSR, AKR1C3, TNF, F3, EGFR, MTOR, PIK3CG	113	84	16792	15.9216	0.000166797	1.85345e-05	1.74511e-05
GOTERM_BP_DIRECT	GO:0045471~response to ethanol	9	7.9646	4.95933e-07	NQO1, VCAM1, GSTP1, CAT, CCL2, HTR3A, SLC6A3, IL2, SOD1	113	105	16792	12.7373	0.000949756	5.93879e-05	5.59164e-05
GOTERM_BP_DIRECT	GO:0071222~cellular response to lipopolysaccharide	9	7.9646	8.70925e-07	IL6, MAPK8, IFNG, NOS2, GSTP1, CCL2, MAPK14, TNF, PPARD	113	113	16792	11.8355	0.0016673	9.27051e-05	8.7286e-05
GOTERM_BP_DIRECT	GO:0032496~response to lipopolysaccharide	9	7.9646	1.40241e-05	SELP, THBD, JUN, VCAM1, CYP1A2, OPRM1, PTGS2, MPO, SELE	113	164	16792	8.15498	0.0265126	0.00081425	0.000766652
GOTERM_BP_DIRECT	GO:0070374~positive regulation of ERK1 and ERK2 cascade	9	7.9646	2.24358e-05	IL6, JUN, KDR, CCL2, OPRM1, DRD2, TNF, EGFR, VEGFA	113	175	16792	7.64238	0.0420766	0.00116475	0.00109667
GOTERM_BP_DIRECT	GO:0043065~positive regulation of apoptotic process	9	7.9646	0.000901885	NCOA1, IL6, MAPK8, HMOX1, RAC1, PTGS2, TNF, TP53, SOD1	113	300	16792	4.45805	0.822501	0.0224417	0.0211299
GOTERM_BP_DIRECT	GO:0007155~cell adhesion	9	7.9646	0.0117525	SELP, COL1A1, ACHE, APP, VCAM1, CCL2, RAC1, SELE, IL2	113	459	16792	2.91376	1	0.140674	0.132451
GOTERM_BP_DIRECT	GO:0048661~positive regulation of smooth muscle cell proliferation	8	7.07965	1.4025e-07	IL6, JUN, AKR1B1, HMOX1, PTGS2, TNF, EGFR, MTOR	113	60	16792	19.8136	0.000268683	2.65962e-05	2.50415e-05
GOTERM_BP_DIRECT	GO:0071260~cellular response to mechanical stimulus	8	7.07965	4.54711e-07	COL1A1, GJA1, MAPK8, IL1B, CHEK1, RAC1, PTGS2, EGFR	113	71	16792	16.7439	0.000870847	5.80817e-05	5.46865e-05
GOTERM_BP_DIRECT	GO:0009636~response to toxic substance	8	7.07965	1.56314e-06	NQO1, GSTP1, PON1, BCL2, MAPK1, AHR, DRD2, SLC6A4	113	85	16792	13.986	0.00299051	0.000149749	0.000140996
GOTERM_BP_DIRECT	GO:0071456~cellular response to hypoxia	8	7.07965	3.55425e-06	CCNA2, BCL2, HMOX1, PTGS2, TP53, MTOR, PPARD, VEGFA	113	96	16792	12.3835	0.00678682	0.000261921	0.00024661
GOTERM_BP_DIRECT	GO:0001934~positive regulation of protein phosphorylation	8	7.07965	2.24926e-05	IL1B, INSR, KDR, RAC1, TNF, EGFR, MTOR, VEGFA	113	127	16792	9.36074	0.0421809	0.00116475	0.00109667
GOTERM_BP_DIRECT	GO:0010629~negative regulation of gene expression	8	7.07965	3.66576e-05	RB1, GJA1, IFNG, NOS2, PGR, ESR1, TNF, XDH	113	137	16792	8.67748	0.0678274	0.00180092	0.00169565
GOTERM_BP_DIRECT	GO:0042127~regulation of cell proliferation	8	7.07965	0.00024067	JUN, NOS2, PLAU, CHEK1, BTK, PLA2G4A, TNF, PTGS1	113	185	16792	6.42602	0.36946	0.00768539	0.00723614
GOTERM_BP_DIRECT	GO:0016032~viral process	8	7.07965	0.00390298	RB1, CCNA2, VCAM1, MMP1, KDR, MAPK1, TOP1, TP53	113	299	16792	3.97597	0.999443	0.0628412	0.0591678
GOTERM_BP_DIRECT	GO:0043401~steroid hormone mediated signaling pathway	7	6.19469	2.11684e-06	RXRB, RXRA, PGR, PPARG, ESR1, NR3C2, PPARD	113	57	16792	18.2493	0.00404765	0.000184357	0.000173581
GOTERM_BP_DIRECT	GO:0007584~response to nutrient	7	6.19469	9.8575e-06	NQO1, POR, VCAM1, AKR1C3, PPARG, MTOR, SLC6A4	113	74	16792	14.0569	0.0187098	0.000651275	0.000613204
GOTERM_BP_DIRECT	GO:0007623~circadian rhythm	7	6.19469	1.06569e-05	GSK3B, F7, JUN, NOS2, TOP1, EGFR, SLC6A4	113	75	16792	13.8695	0.0202118	0.000680623	0.000640837
GOTERM_BP_DIRECT	GO:0022617~extracellular matrix disassembly	7	6.19469	1.15081e-05	PRSS1, MMP13, MMP1, MMP2, MMP3, MMP8, MMP10	113	76	16792	13.687	0.0218082	0.000711272	0.000669694
GOTERM_BP_DIRECT	GO:0006805~xenobiotic metabolic process	7	6.19469	1.33753e-05	NQO1, POR, GSTP1, CYP1A2, AHR, CYP3A4, PTGS1	113	78	16792	13.3361	0.0253017	0.000800847	0.000754034
GOTERM_BP_DIRECT	GO:0000187~activation of MAPK activity	7	6.19469	8.04789e-05	EGF, IL1B, INSR, MAPK1, MAPK14, TNF, SOD1	113	107	16792	9.72161	0.142903	0.00335212	0.00315617
GOTERM_BP_DIRECT	GO:0007596~blood coagulation	7	6.19469	0.0014615	COL1A1, THBD, F7, PLAU, PLAT, RAC1, F3	113	184	16792	5.65333	0.939329	0.0294761	0.0277531
GOTERM_BP_DIRECT	GO:0007267~cell-cell signaling	7	6.19469	0.00712125	AR, GJA1, IL1B, PGR, ADRB2, ESR2, IL2	113	254	16792	4.09532	0.999999	0.0988719	0.0930923
GOTERM_BP_DIRECT	GO:0000165~MAPK cascade	7	6.19469	0.00823538	EGF, IL1B, MAPK1, CCL2, TNF, EGFR, IL2	113	262	16792	3.97028	1	0.110343	0.103893
GOTERM_BP_DIRECT	GO:0045909~positive regulation of vasodilation	6	5.30973	1.26106e-06	GJA1, NOS2, NOS3, HMOX1, EGFR, PPARD	113	29	16792	30.7452	0.00241328	0.000127168	0.000119735
GOTERM_BP_DIRECT	GO:0031663~lipopolysaccharide-mediated signaling pathway	6	5.30973	2.10461e-06	NOS3, IL1B, MAPK1, CCL2, MAPK14, TNF	113	32	16792	27.8628	0.00402432	0.000184357	0.000173581
GOTERM_BP_DIRECT	GO:0018107~peptidyl-threonine phosphorylation	6	5.30973	5.08139e-06	GSK3B, MAPK8, CHEK1, BCL2, MAPK1, MTOR	113	38	16792	23.4634	0.00968874	0.000360591	0.000339512
GOTERM_BP_DIRECT	GO:0007566~embryo implantation	6	5.30973	8.43085e-06	RXRA, IL1B, MMP2, PTGS2, SOD1, PPARD	113	42	16792	21.2288	0.0160238	0.000576911	0.000543187
GOTERM_BP_DIRECT	GO:0042542~response to hydrogen peroxide	6	5.30973	2.21962e-05	COL1A1, JUN, CAT, BCL2, HMOX1, SOD1	113	51	16792	17.4826	0.0416368	0.00116475	0.00109667
GOTERM_BP_DIRECT	GO:0043627~response to estrogen	6	5.30973	7.24702e-05	F7, CA2, HMOX1, MAPK1, PPARG, ESR1	113	65	16792	13.7171	0.129648	0.00315575	0.00297128
GOTERM_BP_DIRECT	GO:0008217~regulation of blood pressure	6	5.30973	7.24702e-05	NOS3, HMOX1, PPARG, PTGS2, SOD1, PTGS1	113	65	16792	13.7171	0.129648	0.00315575	0.00297128
GOTERM_BP_DIRECT	GO:0001938~positive regulation of endothelial cell proliferation	6	5.30973	9.65392e-05	JUN, KDR, CCL2, F3, MTOR, VEGFA	113	69	16792	12.9219	0.168877	0.00385352	0.00362826
GOTERM_BP_DIRECT	GO:0035690~cellular response to drug	6	5.30973	9.65392e-05	KCNH2, NOS2, IL1B, CCL2, TP53, EGFR	113	69	16792	12.9219	0.168877	0.00385352	0.00362826
GOTERM_BP_DIRECT	GO:0098869~cellular oxidant detoxification	6	5.30973	0.000103417	GSTM2, GSTP1, GSR, CAT, PTGS2, PTGS1	113	70	16792	12.7373	0.179759	0.00400518	0.00377106
GOTERM_BP_DIRECT	GO:0042060~wound healing	6	5.30973	0.00019484	COL3A1, IL6, OPRM1, EGFR, MTOR, PPARD	113	80	16792	11.1451	0.311576	0.00643644	0.00606019
GOTERM_BP_DIRECT	GO:0051091~positive regulation of sequence-specific DNA binding transcription factor activity	6	5.30973	0.000685924	IL6, IL1B, PPARG, ESR1, TNF, ESR2	113	105	16792	8.49153	0.73144	0.0182544	0.0171873
GOTERM_BP_DIRECT	GO:0006979~response to oxidative stress	6	5.30973	0.000846828	APP, HMOX1, PTGS2, MPO, EGFR, PTGS1	113	110	16792	8.10555	0.802735	0.021349	0.020101
GOTERM_BP_DIRECT	GO:0045766~positive regulation of angiogenesis	6	5.30973	0.00103433	NOS3, IL1B, KDR, HMOX1, F3, VEGFA	113	115	16792	7.75314	0.862317	0.024168	0.0227553
GOTERM_BP_DIRECT	GO:0030168~platelet activation	6	5.30973	0.00103433	COL1A1, COL3A1, IL6, MAPK1, RAC1, PIK3CG	113	115	16792	7.75314	0.862317	0.024168	0.0227553
GOTERM_BP_DIRECT	GO:0030308~negative regulation of cell growth	6	5.30973	0.00129813	GJA1, BCL2, PPARG, TP53, ESR2, PPARD	113	121	16792	7.36868	0.916993	0.027332	0.0257343
GOTERM_BP_DIRECT	GO:0018105~peptidyl-serine phosphorylation	6	5.30973	0.00149965	GSK3B, MAPK8, BCL2, MAPK1, MAPK14, MTOR	113	125	16792	7.13288	0.943611	0.029622	0.0278904
GOTERM_BP_DIRECT	GO:0051092~positive regulation of NF-kappaB transcription factor activity	6	5.30973	0.00197059	AR, IL6, IL1B, CAT, BTK, TNF	113	133	16792	6.70384	0.977163	0.0370162	0.0348524
GOTERM_BP_DIRECT	GO:0007204~positive regulation of cytosolic calcium ion concentration	6	5.30973	0.00203626	GJA1, PTGER3, OPRM1, ESR1, IL2, PIK3CG	113	134	16792	6.65381	0.979868	0.0378783	0.0356642
GOTERM_BP_DIRECT	GO:0018108~peptidyl-tyrosine phosphorylation	6	5.30973	0.00361107	EGF, INSR, BTK, KDR, MET, EGFR	113	153	16792	5.82752	0.999023	0.0601635	0.0566466
GOTERM_BP_DIRECT	GO:0046777~protein autophosphorylation	6	5.30973	0.00591406	GSK3B, INSR, PIM1, KDR, EGFR, MTOR	113	172	16792	5.18378	0.999988	0.0878398	0.0827051
GOTERM_BP_DIRECT	GO:0030198~extracellular matrix organization	6	5.30973	0.0101007	COL1A1, APP, COL3A1, VCAM1, KDR, TNF	113	196	16792	4.54903	1	0.125036	0.117727
GOTERM_BP_DIRECT	GO:0007166~cell surface receptor signaling pathway	6	5.30973	0.0365643	IFNG, CCL2, ADRB2, MAPK14, MET, EGFR	113	274	16792	3.25405	1	0.280229	0.263848
GOTERM_BP_DIRECT	GO:0051090~regulation of sequence-specific DNA binding transcription factor activity	5	4.42478	2.1292e-05	JUN, MAPK8, HMOX1, MAPK1, MAPK14	113	25	16792	29.7204	0.039975	0.00116475	0.00109667
GOTERM_BP_DIRECT	GO:0042220~response to cocaine	5	4.42478	5.8388e-05	HTR3A, OPRM1, DRD2, SLC6A3, MTOR	113	32	16792	23.219	0.105844	0.00272857	0.00256907
GOTERM_BP_DIRECT	GO:0035094~response to nicotine	5	4.42478	0.000104519	VCAM1, BCL2, HMOX1, DRD2, SLC6A3	113	37	16792	20.0813	0.18149	0.00400518	0.00377106
GOTERM_BP_DIRECT	GO:0030522~intracellular receptor signaling pathway	5	4.42478	0.000116218	NCOA1, NCOA2, AR, AHR, PPARD	113	38	16792	19.5529	0.199634	0.00436615	0.00411093
GOTERM_BP_DIRECT	GO:0000302~response to reactive oxygen species	5	4.42478	0.000128837	GSTP1, GSR, CAT, CYCS, SOD1	113	39	16792	19.0515	0.218757	0.0046576	0.00438534
GOTERM_BP_DIRECT	GO:0045740~positive regulation of DNA replication	5	4.42478	0.00017265	IL6, JUN, INSR, RAC1, EGFR	113	42	16792	17.6907	0.28167	0.00601449	0.00566292
GOTERM_BP_DIRECT	GO:0031100~organ regeneration	5	4.42478	0.000268165	CCNA2, F7, GSTP1, CCL2, PPARG	113	47	16792	15.8087	0.401826	0.00828716	0.00780274
GOTERM_BP_DIRECT	GO:0071230~cellular response to amino acid stimulus	5	4.42478	0.000268165	COL1A1, COL3A1, MMP2, TNF, EGFR	113	47	16792	15.8087	0.401826	0.00828716	0.00780274
GOTERM_BP_DIRECT	GO:0006749~glutathione metabolic process	5	4.42478	0.000527349	GSTM2, GSTM1, GSTP1, GSR, SOD1	113	56	16792	13.268	0.636024	0.0155446	0.014636
GOTERM_BP_DIRECT	GO:0006959~humoral immune response	5	4.42478	0.000564256	IL6, IFNG, BCL2, CCL2, TNF	113	57	16792	13.0352	0.660886	0.0163805	0.015423
GOTERM_BP_DIRECT	GO:0043406~positive regulation of MAP kinase activity	5	4.42478	0.000643517	EGF, TNF, EGFR, PIK3CG, VEGFA	113	59	16792	12.5934	0.708692	0.017832	0.0167896
GOTERM_BP_DIRECT	GO:0009612~response to mechanical stimulus	5	4.42478	0.000643517	COL3A1, JUN, CCL2, PPARG, MPO	113	59	16792	12.5934	0.708692	0.017832	0.0167896
GOTERM_BP_DIRECT	GO:0043433~negative regulation of sequence-specific DNA binding transcription factor activity	5	4.42478	0.000685968	RB1, EGLN1, PIM1, HMOX1, ESR1	113	60	16792	12.3835	0.731463	0.0182544	0.0171873
GOTERM_BP_DIRECT	GO:0006950~response to stress	5	4.42478	0.000730364	MAPK8, AKR1B1, MAPK1, EGFR, MTOR	113	61	16792	12.1805	0.753376	0.0191696	0.018049
GOTERM_BP_DIRECT	GO:0008203~cholesterol metabolic process	5	4.42478	0.00109976	APP, RXRA, PON1, CAT, PPARD	113	68	16792	10.9266	0.878556	0.0253872	0.0239032
GOTERM_BP_DIRECT	GO:0033138~positive regulation of peptidyl-serine phosphorylation	5	4.42478	0.00122562	GSK3B, IL6, BCL2, TNF, VEGFA	113	70	16792	10.6144	0.904605	0.0263853	0.024843
GOTERM_BP_DIRECT	GO:0007265~Ras protein signal transduction	5	4.42478	0.00122562	RB1, CCNA2, JUN, MAPK14, TP53	113	70	16792	10.6144	0.904605	0.0263853	0.024843
GOTERM_BP_DIRECT	GO:0048010~vascular endothelial growth factor receptor signaling pathway	5	4.42478	0.00136124	KDR, CCL2, RAC1, MAPK14, VEGFA	113	72	16792	10.3196	0.926459	0.0277659	0.0261428
GOTERM_BP_DIRECT	GO:0043410~positive regulation of MAPK cascade	5	4.42478	0.00210273	AR, IL6, INSR, KDR, ADRB2	113	81	16792	9.17295	0.98228	0.0387387	0.0364742
GOTERM_BP_DIRECT	GO:0007626~locomotory behavior	5	4.42478	0.00240167	APP, OPRM1, DRD2, SLC6A3, SOD1	113	84	16792	8.84534	0.99002	0.0438247	0.0412629
GOTERM_BP_DIRECT	GO:0008584~male gonad development	5	4.42478	0.00360766	NCOA1, INSR, BCL2, AKR1C3, ESR1	113	94	16792	7.90435	0.999017	0.0601635	0.0566466
GOTERM_BP_DIRECT	GO:0007169~transmembrane receptor protein tyrosine kinase signaling pathway	5	4.42478	0.0038903	INSR, BTK, KDR, MET, EGFR	113	96	16792	7.73968	0.999429	0.0628412	0.0591678
GOTERM_BP_DIRECT	GO:0002576~platelet degranulation	5	4.42478	0.00499711	SELP, APP, EGF, SOD1, VEGFA	113	103	16792	7.21368	0.999932	0.0778411	0.0732909
GOTERM_BP_DIRECT	GO:0050900~leukocyte migration	5	4.42478	0.00901769	SELP, COL1A1, THBD, MMP1, SELE	113	122	16792	6.09024	1	0.117537	0.110666
GOTERM_BP_DIRECT	GO:0043524~negative regulation of neuron apoptotic process	5	4.42478	0.011795	JUN, BCL2, HMOX1, CCL2, SOD1	113	132	16792	5.62885	1	0.140674	0.132451
GOTERM_BP_DIRECT	GO:0038095~Fc-epsilon receptor signaling pathway	5	4.42478	0.0313414	JUN, MAPK8, BTK, MAPK1, RAC1	113	178	16792	4.17421	1	0.268331	0.252646
GOTERM_BP_DIRECT	GO:0007507~heart development	5	4.42478	0.0341841	COL3A1, CASP7, GJA1, PPARG, PPARD	113	183	16792	4.06016	1	0.272903	0.25695
GOTERM_BP_DIRECT	GO:0001701~in utero embryonic development	5	4.42478	0.0365632	AR, GJA1, RXRA, NOS3, VEGFA	113	187	16792	3.97331	1	0.280229	0.263848
GOTERM_BP_DIRECT	GO:0031622~positive regulation of fever generation	4	3.53982	2.86065e-06	IL1B, PTGER3, PTGS2, TNF	113	5	16792	118.881	0.00546602	0.00021924	0.000206425
GOTERM_BP_DIRECT	GO:0045080~positive regulation of chemokine biosynthetic process	4	3.53982	3.35011e-05	IFNG, IL1B, HMOX1, TNF	113	10	16792	59.4407	0.0621724	0.00168916	0.00159042
GOTERM_BP_DIRECT	GO:0050927~positive regulation of positive chemotaxis	4	3.53982	4.58401e-05	F7, KDR, F3, VEGFA	113	11	16792	54.037	0.084085	0.00219574	0.00206739
GOTERM_BP_DIRECT	GO:0019430~removal of superoxide radicals	4	3.53982	6.08232e-05	NQO1, NOS3, MPO, SOD1	113	12	16792	49.5339	0.110006	0.0027747	0.0026125
GOTERM_BP_DIRECT	GO:0050901~leukocyte tethering or rolling	4	3.53982	7.86861e-05	SELP, VCAM1, SELE, TNF	113	13	16792	45.7236	0.139953	0.00335028	0.00315444
GOTERM_BP_DIRECT	GO:0071276~cellular response to cadmium ion	4	3.53982	0.00018348	CYP1A2, AKR1C3, HMOX1, SOD1	113	17	16792	34.9651	0.296425	0.00616751	0.00580699
GOTERM_BP_DIRECT	GO:0060749~mammary gland alveolus development	4	3.53982	0.00018348	AR, EGF, ESR1, VEGFA	113	17	16792	34.9651	0.296425	0.00616751	0.00580699
GOTERM_BP_DIRECT	GO:0035924~cellular response to vascular endothelial growth factor stimulus	4	3.53982	0.000464129	VCAM1, KDR, MAPK14, VEGFA	113	23	16792	25.8438	0.58913	0.0138949	0.0130826
GOTERM_BP_DIRECT	GO:0007569~cell aging	4	3.53982	0.000596943	BCL2, TP53, MTOR, SOD1	113	25	16792	23.7763	0.681485	0.0170708	0.0160729
GOTERM_BP_DIRECT	GO:0009314~response to radiation	4	3.53982	0.000837975	COL3A1, JUN, BCL2, OPRM1	113	28	16792	21.2288	0.799358	0.021349	0.020101
GOTERM_BP_DIRECT	GO:0001662~behavioral fear response	4	3.53982	0.000930146	DPP4, BCL2, HTR1A, DRD1	113	29	16792	20.4968	0.831865	0.022559	0.0212403
GOTERM_BP_DIRECT	GO:0048662~negative regulation of smooth muscle cell proliferation	4	3.53982	0.000930146	IFNG, HMOX1, PPARG, PPARD	113	29	16792	20.4968	0.831865	0.022559	0.0212403
GOTERM_BP_DIRECT	GO:2000379~positive regulation of reactive oxygen species metabolic process	4	3.53982	0.0010285	AKR1C3, MAPK14, TP53, XDH	113	30	16792	19.8136	0.860769	0.024168	0.0227553
GOTERM_BP_DIRECT	GO:0043200~response to amino acid	4	3.53982	0.00113319	IL6, GSTP1, CCL2, MTOR	113	31	16792	19.1744	0.8861	0.0255435	0.0240504
GOTERM_BP_DIRECT	GO:0071392~cellular response to estradiol stimulus	4	3.53982	0.00113319	CCNA2, IL6, ESR1, EGFR	113	31	16792	19.1744	0.8861	0.0255435	0.0240504
GOTERM_BP_DIRECT	GO:0046677~response to antibiotic	4	3.53982	0.00124438	IL6, CCL2, TP53, SOD1	113	32	16792	18.5752	0.907977	0.0264915	0.0249429
GOTERM_BP_DIRECT	GO:0051402~neuron apoptotic process	4	3.53982	0.00136221	RB1, APP, CASP7, BCL2	113	33	16792	18.0123	0.926596	0.0277659	0.0261428
GOTERM_BP_DIRECT	GO:0097192~extrinsic apoptotic signaling pathway in absence of ligand	4	3.53982	0.00148682	GSK3B, IL1B, BCL2, IL2	113	34	16792	17.4826	0.942206	0.029622	0.0278904
GOTERM_BP_DIRECT	GO:0007595~lactation	4	3.53982	0.00274422	NCOA1, XDH, SLC6A3, VEGFA	113	42	16792	14.1525	0.994831	0.049603	0.0467035
GOTERM_BP_DIRECT	GO:0008542~visual learning	4	3.53982	0.00334328	APP, DRD1, DRD2, MTOR	113	45	16792	13.209	0.998366	0.0577092	0.0543358
GOTERM_BP_DIRECT	GO:0051591~response to cAMP	4	3.53982	0.00355933	COL1A1, THBD, JUN, SLC6A3	113	46	16792	12.9219	0.998921	0.0601635	0.0566466
GOTERM_BP_DIRECT	GO:0009408~response to heat	4	3.53982	0.00401657	IL6, NOS3, CCL2, SOD1	113	48	16792	12.3835	0.999552	0.0641312	0.0603824
GOTERM_BP_DIRECT	GO:0048146~positive regulation of fibroblast proliferation	4	3.53982	0.00559612	CCNA2, JUN, ESR1, EGFR	113	54	16792	11.0075	0.999979	0.0847381	0.0797847
GOTERM_BP_DIRECT	GO:0050829~defense response to Gram-negative bacterium	4	3.53982	0.00589058	SELP, APP, IL6, NOS2	113	55	16792	10.8074	0.999988	0.0878398	0.0827051
GOTERM_BP_DIRECT	GO:0016049~cell growth	4	3.53982	0.00619415	AR, IL6, BCL2, MTOR	113	56	16792	10.6144	0.999993	0.0912923	0.0859558
GOTERM_BP_DIRECT	GO:0032922~circadian regulation of gene expression	4	3.53982	0.00650693	NCOA2, AHR, TOP1, DRD2	113	57	16792	10.4282	0.999996	0.0937389	0.0882594
GOTERM_BP_DIRECT	GO:0050679~positive regulation of epithelial cell proliferation	4	3.53982	0.00750108	IL6, SCN5A, EGFR, VEGFA	113	60	16792	9.90678	0.999999	0.102658	0.0966568
GOTERM_BP_DIRECT	GO:0042102~positive regulation of T cell proliferation	4	3.53982	0.00750108	IL6, VCAM1, IFNG, IL1B	113	60	16792	9.90678	0.999999	0.102658	0.0966568
GOTERM_BP_DIRECT	GO:0051384~response to glucocorticoid	4	3.53982	0.0093478	IL6, BCL2, PTGS2, TNF	113	65	16792	9.14472	1	0.117832	0.110944
GOTERM_BP_DIRECT	GO:0014068~positive regulation of phosphatidylinositol 3-kinase signaling	4	3.53982	0.0093478	SELP, CAT, KDR, PPARD	113	65	16792	9.14472	1	0.117832	0.110944
GOTERM_BP_DIRECT	GO:0030593~neutrophil chemotaxis	4	3.53982	0.00974612	IFNG, IL1B, CCL2, PIK3CG	113	66	16792	9.00617	1	0.122049	0.114915
GOTERM_BP_DIRECT	GO:0050796~regulation of insulin secretion	4	3.53982	0.0101542	IFNG, NOS2, IL1B, TNF	113	67	16792	8.87175	1	0.125036	0.117727
GOTERM_BP_DIRECT	GO:0071300~cellular response to retinoic acid	4	3.53982	0.0114375	COL1A1, CCL2, PPARG, SLC6A4	113	70	16792	8.49153	1	0.138698	0.13059
GOTERM_BP_DIRECT	GO:0030324~lung development	4	3.53982	0.0142732	NOS3, CYP1A2, EGFR, VEGFA	113	76	16792	7.82115	1	0.156272	0.147137
GOTERM_BP_DIRECT	GO:0045454~cell redox homeostasis	4	3.53982	0.0147811	IL6, NOS2, NOS3, GSR	113	77	16792	7.71957	1	0.160004	0.15065
GOTERM_BP_DIRECT	GO:0032869~cellular response to insulin stimulus	4	3.53982	0.0147811	GSTP1, INSR, CCL2, PPARG	113	77	16792	7.71957	1	0.160004	0.15065
GOTERM_BP_DIRECT	GO:0050731~positive regulation of peptidyl-tyrosine phosphorylation	4	3.53982	0.0174731	IL6, TP53, MTOR, VEGFA	113	82	16792	7.24887	1	0.182942	0.172248
GOTERM_BP_DIRECT	GO:0006919~activation of cysteine-type endopeptidase activity involved in apoptotic process	4	3.53982	0.0180421	PPARG, TNF, F3, XDH	113	83	16792	7.16153	1	0.184212	0.173443
GOTERM_BP_DIRECT	GO:0006928~movement of cell or subcellular component	4	3.53982	0.0198107	IFNG, RAC1, MAPK14, PTGS2	113	86	16792	6.91171	1	0.19235	0.181106
GOTERM_BP_DIRECT	GO:0007409~axonogenesis	4	3.53982	0.0278103	GSK3B, APP, BCL2, DRD2	113	98	16792	6.06538	1	0.245551	0.231197
GOTERM_BP_DIRECT	GO:0001649~osteoblast differentiation	4	3.53982	0.0323639	COL1A1, GJA1, FASN, CAT	113	104	16792	5.71545	1	0.268331	0.252646
GOTERM_BP_DIRECT	GO:0048015~phosphatidylinositol-mediated signaling	4	3.53982	0.0339631	EGF, EGFR, MTOR, PIK3CG	113	106	16792	5.60761	1	0.272274	0.256358
GOTERM_BP_DIRECT	GO:0071356~cellular response to tumor necrosis factor	4	3.53982	0.0372829	COL1A1, IL6, VCAM1, CCL2	113	110	16792	5.4037	1	0.284598	0.267962
GOTERM_BP_DIRECT	GO:0044267~cellular protein metabolic process	4	3.53982	0.044402	APP, MMP13, MMP1, MMP2	113	118	16792	5.03735	1	0.31661	0.298103
GOTERM_BP_DIRECT	GO:0006935~chemotaxis	4	3.53982	0.0481974	PLAU, MAPK1, CCL2, MAPK14	113	122	16792	4.87219	1	0.329808	0.310529
GOTERM_BP_DIRECT	GO:0060559~positive regulation of calcidiol 1-monooxygenase activity	3	2.65487	0.000131699	IFNG, IL1B, TNF	113	3	16792	148.602	0.223029	0.00467287	0.00439972
GOTERM_BP_DIRECT	GO:0015844~monoamine transport	3	2.65487	0.00120262	SLC6A2, SLC6A3, SLC6A4	113	8	16792	55.7257	0.900302	0.0263853	0.024843
GOTERM_BP_DIRECT	GO:0032966~negative regulation of collagen biosynthetic process	3	2.65487	0.00120262	IL6, PPARG, PPARD	113	8	16792	55.7257	0.900302	0.0263853	0.024843
GOTERM_BP_DIRECT	GO:0032930~positive regulation of superoxide anion generation	3	2.65487	0.00153949	GSTP1, EGFR, SOD1	113	9	16792	49.5339	0.947762	0.0300987	0.0283392
GOTERM_BP_DIRECT	GO:0019371~cyclooxygenase pathway	3	2.65487	0.00191599	AKR1C3, PTGS2, PTGS1	113	10	16792	44.5805	0.974639	0.0363469	0.0342222
GOTERM_BP_DIRECT	GO:0006983~ER overload response	3	2.65487	0.00191599	GSK3B, HSPA5, TP53	113	10	16792	44.5805	0.974639	0.0363469	0.0342222
GOTERM_BP_DIRECT	GO:0042053~regulation of dopamine metabolic process	3	2.65487	0.00191599	HTR1A, DRD1, SLC6A3	113	10	16792	44.5805	0.974639	0.0363469	0.0342222
GOTERM_BP_DIRECT	GO:0060134~prepulse inhibition	3	2.65487	0.00327792	DRD1, DRD2, SLC6A3	113	13	16792	34.2927	0.998147	0.0570954	0.0537579
GOTERM_BP_DIRECT	GO:0006809~nitric oxide biosynthetic process	3	2.65487	0.00327792	NQO1, NOS2, NOS3	113	13	16792	34.2927	0.998147	0.0570954	0.0537579
GOTERM_BP_DIRECT	GO:0071318~cellular response to ATP	3	2.65487	0.00327792	CCL2, PTGS2, SOD1	113	13	16792	34.2927	0.998147	0.0570954	0.0537579
GOTERM_BP_DIRECT	GO:0001878~response to yeast	3	2.65487	0.00327792	APP, IL6, MPO	113	13	16792	34.2927	0.998147	0.0570954	0.0537579
GOTERM_BP_DIRECT	GO:0032461~positive regulation of protein oligomerization	3	2.65487	0.00380763	MMP1, MMP3, TP53	113	14	16792	31.8432	0.999331	0.062354	0.0587091
GOTERM_BP_DIRECT	GO:0019395~fatty acid oxidation	3	2.65487	0.00380763	POR, PPARG, MAPK14	113	14	16792	31.8432	0.999331	0.062354	0.0587091
GOTERM_BP_DIRECT	GO:0051044~positive regulation of membrane protein ectodomain proteolysis	3	2.65487	0.00437435	IFNG, IL1B, TNF	113	15	16792	29.7204	0.999775	0.0692665	0.0652176
GOTERM_BP_DIRECT	GO:0044130~negative regulation of growth of symbiont in host	3	2.65487	0.00497756	IFNG, MPO, TNF	113	16	16792	27.8628	0.99993	0.0778411	0.0732909
GOTERM_BP_DIRECT	GO:0060307~regulation of ventricular cardiac muscle cell membrane repolarization	3	2.65487	0.00561677	KCNH2, GJA1, SCN5A	113	17	16792	26.2238	0.999979	0.0847381	0.0797847
GOTERM_BP_DIRECT	GO:0070542~response to fatty acid	3	2.65487	0.00561677	PON1, CAT, PTGS2	113	17	16792	26.2238	0.999979	0.0847381	0.0797847
GOTERM_BP_DIRECT	GO:0030224~monocyte differentiation	3	2.65487	0.00561677	JUN, PPARG, VEGFA	113	17	16792	26.2238	0.999979	0.0847381	0.0797847
GOTERM_BP_DIRECT	GO:0033189~response to vitamin A	3	2.65487	0.00629148	CAT, PPARG, PPARD	113	18	16792	24.767	0.999994	0.0913218	0.0859836
GOTERM_BP_DIRECT	GO:0010039~response to iron ion	3	2.65487	0.00629148	BCL2, DRD2, SLC6A3	113	18	16792	24.767	0.999994	0.0913218	0.0859836
GOTERM_BP_DIRECT	GO:0001894~tissue homeostasis	3	2.65487	0.0070012	RB1, AKR1B1, ACACA	113	19	16792	23.4634	0.999999	0.0979145	0.0921909
GOTERM_BP_DIRECT	GO:0045672~positive regulation of osteoclast differentiation	3	2.65487	0.0070012	IFNG, CA2, TNF	113	19	16792	23.4634	0.999999	0.0979145	0.0921909
GOTERM_BP_DIRECT	GO:0046827~positive regulation of protein export from nucleus	3	2.65487	0.0070012	GSK3B, IL1B, TP53	113	19	16792	23.4634	0.999999	0.0979145	0.0921909
GOTERM_BP_DIRECT	GO:0051968~positive regulation of synaptic transmission, glutamatergic	3	2.65487	0.0070012	DRD1, PTGS2, EGFR	113	19	16792	23.4634	0.999999	0.0979145	0.0921909
GOTERM_BP_DIRECT	GO:0046697~decidualization	3	2.65487	0.00774542	PTGS2, CTSB, PPARD	113	20	16792	22.2903	1	0.104509	0.0983996
GOTERM_BP_DIRECT	GO:0035584~calcium-mediated signaling using intracellular calcium source	3	2.65487	0.00774542	SELP, VCAM1, KDR	113	20	16792	22.2903	1	0.104509	0.0983996
GOTERM_BP_DIRECT	GO:0002028~regulation of sodium ion transport	3	2.65487	0.00852368	NOS3, ADRB2, DRD2	113	21	16792	21.2288	1	0.111859	0.10532
GOTERM_BP_DIRECT	GO:0042346~positive regulation of NF-kappaB import into nucleus	3	2.65487	0.00852368	IL1B, PTGS2, TNF	113	21	16792	21.2288	1	0.111859	0.10532
GOTERM_BP_DIRECT	GO:0051894~positive regulation of focal adhesion assembly	3	2.65487	0.00852368	KDR, RAC1, VEGFA	113	21	16792	21.2288	1	0.111859	0.10532
GOTERM_BP_DIRECT	GO:0060999~positive regulation of dendritic spine development	3	2.65487	0.0093355	RAC1, IL2, MTOR	113	22	16792	20.2639	1	0.117832	0.110944
GOTERM_BP_DIRECT	GO:0031334~positive regulation of protein complex assembly	3	2.65487	0.0093355	GSK3B, TNF, VEGFA	113	22	16792	20.2639	1	0.117832	0.110944
GOTERM_BP_DIRECT	GO:1901687~glutathione derivative biosynthetic process	3	2.65487	0.0093355	GSTM2, GSTM1, GSTP1	113	22	16792	20.2639	1	0.117832	0.110944
GOTERM_BP_DIRECT	GO:0048754~branching morphogenesis of an epithelial tube	3	2.65487	0.0101804	EGF, MET, VEGFA	113	23	16792	19.3828	1	0.125036	0.117727
GOTERM_BP_DIRECT	GO:0002092~positive regulation of receptor internalization	3	2.65487	0.0110579	DRD2, SELE, VEGFA	113	24	16792	18.5752	1	0.134949	0.12706
GOTERM_BP_DIRECT	GO:0060135~maternal process involved in female pregnancy	3	2.65487	0.0119675	AKR1B1, CCL2, MTOR	113	25	16792	17.8322	1	0.140674	0.132451
GOTERM_BP_DIRECT	GO:0042327~positive regulation of phosphorylation	3	2.65487	0.0119675	AR, EGF, EGFR	113	25	16792	17.8322	1	0.140674	0.132451
GOTERM_BP_DIRECT	GO:0007159~leukocyte cell-cell adhesion	3	2.65487	0.0119675	SELP, VCAM1, SELE	113	25	16792	17.8322	1	0.140674	0.132451
GOTERM_BP_DIRECT	GO:0045840~positive regulation of mitotic nuclear division	3	2.65487	0.0129089	EGF, IL1B, INSR	113	26	16792	17.1464	1	0.148107	0.139449
GOTERM_BP_DIRECT	GO:0050999~regulation of nitric-oxide synthase activity	3	2.65487	0.0129089	NOS3, IL1B, EGFR	113	26	16792	17.1464	1	0.148107	0.139449
GOTERM_BP_DIRECT	GO:0015721~bile acid and bile salt transport	3	2.65487	0.0138814	NCOA1, NCOA2, RXRA	113	27	16792	16.5113	1	0.152855	0.14392
GOTERM_BP_DIRECT	GO:0010800~positive regulation of peptidyl-threonine phosphorylation	3	2.65487	0.0138814	GSK3B, EGF, MAPK1	113	27	16792	16.5113	1	0.152855	0.14392
GOTERM_BP_DIRECT	GO:0000060~protein import into nucleus, translocation	3	2.65487	0.0148848	IFNG, AKR1C3, TNF	113	28	16792	15.9216	1	0.16022	0.150855
GOTERM_BP_DIRECT	GO:0042149~cellular response to glucose starvation	3	2.65487	0.0159185	HSPA5, BCL2, TP53	113	29	16792	15.3726	1	0.169443	0.159538
GOTERM_BP_DIRECT	GO:0071549~cellular response to dexamethasone stimulus	3	2.65487	0.0159185	IL6, CCL2, EGFR	113	29	16792	15.3726	1	0.169443	0.159538
GOTERM_BP_DIRECT	GO:1900740~positive regulation of protein insertion into mitochondrial membrane involved in apoptotic signaling pathway	3	2.65487	0.016982	MAPK8, BCL2, TP53	113	30	16792	14.8602	1	0.178778	0.168327
GOTERM_BP_DIRECT	GO:0045776~negative regulation of blood pressure	3	2.65487	0.016982	NOS2, NOS3, DRD2	113	30	16792	14.8602	1	0.178778	0.168327
GOTERM_BP_DIRECT	GO:0048147~negative regulation of fibroblast proliferation	3	2.65487	0.018075	IFNG, GSTP1, TP53	113	31	16792	14.3808	1	0.184212	0.173443
GOTERM_BP_DIRECT	GO:0045765~regulation of angiogenesis	3	2.65487	0.018075	EGLN1, IL6, HMOX1	113	31	16792	14.3808	1	0.184212	0.173443
GOTERM_BP_DIRECT	GO:0001975~response to amphetamine	3	2.65487	0.018075	DRD1, DRD2, SOD1	113	31	16792	14.3808	1	0.184212	0.173443
GOTERM_BP_DIRECT	GO:0010332~response to gamma radiation	3	2.65487	0.018075	BCL2, CCL2, TP53	113	31	16792	14.3808	1	0.184212	0.173443
GOTERM_BP_DIRECT	GO:0003007~heart morphogenesis	3	2.65487	0.0191971	INSR, MTOR, VEGFA	113	32	16792	13.9314	1	0.19235	0.181106
GOTERM_BP_DIRECT	GO:0045907~positive regulation of vasoconstriction	3	2.65487	0.0191971	GJA1, PTGS2, EGFR	113	32	16792	13.9314	1	0.19235	0.181106
GOTERM_BP_DIRECT	GO:0071364~cellular response to epidermal growth factor stimulus	3	2.65487	0.0203477	COL1A1, GSTP1, EGFR	113	33	16792	13.5093	1	0.194931	0.183536
GOTERM_BP_DIRECT	GO:0043491~protein kinase B signaling	3	2.65487	0.0203477	IL1B, CCL2, TNF	113	33	16792	13.5093	1	0.194931	0.183536
GOTERM_BP_DIRECT	GO:0040018~positive regulation of multicellular organism growth	3	2.65487	0.0227331	BCL2, DRD2, SLC6A3	113	35	16792	12.7373	1	0.214564	0.202022
GOTERM_BP_DIRECT	GO:0001890~placenta development	3	2.65487	0.0227331	PPARG, MAPK14, SOD1	113	35	16792	12.7373	1	0.214564	0.202022
GOTERM_BP_DIRECT	GO:0010507~negative regulation of autophagy	3	2.65487	0.023967	BCL2, MET, MTOR	113	36	16792	12.3835	1	0.221839	0.208872
GOTERM_BP_DIRECT	GO:0043407~negative regulation of MAP kinase activity	3	2.65487	0.023967	PTPN1, IL1B, GSTP1	113	36	16792	12.3835	1	0.221839	0.208872
GOTERM_BP_DIRECT	GO:0048469~cell maturation	3	2.65487	0.023967	BTK, PPARG, VEGFA	113	36	16792	12.3835	1	0.221839	0.208872
GOTERM_BP_DIRECT	GO:0009409~response to cold	3	2.65487	0.023967	IL6, PPARG, ADRB2	113	36	16792	12.3835	1	0.221839	0.208872
GOTERM_BP_DIRECT	GO:2001240~negative regulation of extrinsic apoptotic signaling pathway in absence of ligand	3	2.65487	0.0252278	IL1B, BCL2, TNF	113	37	16792	12.0488	1	0.232387	0.218803
GOTERM_BP_DIRECT	GO:0051262~protein tetramerization	3	2.65487	0.0291677	ACHE, CAT, TP53	113	40	16792	11.1451	1	0.255184	0.240267
GOTERM_BP_DIRECT	GO:0038083~peptidyl-tyrosine autophosphorylation	3	2.65487	0.0291677	INSR, BTK, KDR	113	40	16792	11.1451	1	0.255184	0.240267
GOTERM_BP_DIRECT	GO:0032526~response to retinoic acid	3	2.65487	0.0305322	NCOA1, RXRA, PPARG	113	41	16792	10.8733	1	0.263512	0.248108
GOTERM_BP_DIRECT	GO:0030521~androgen receptor signaling pathway	3	2.65487	0.0305322	RB1, NCOA1, AR	113	41	16792	10.8733	1	0.263512	0.248108
GOTERM_BP_DIRECT	GO:0044255~cellular lipid metabolic process	3	2.65487	0.0305322	NCOA1, NCOA2, RXRA	113	41	16792	10.8733	1	0.263512	0.248108
GOTERM_BP_DIRECT	GO:0001541~ovarian follicle development	3	2.65487	0.0319216	BCL2, SOD1, VEGFA	113	42	16792	10.6144	1	0.268331	0.252646
GOTERM_BP_DIRECT	GO:0014823~response to activity	3	2.65487	0.0333355	CAT, CCL2, PPARD	113	43	16792	10.3676	1	0.268365	0.252678
GOTERM_BP_DIRECT	GO:0043525~positive regulation of neuron apoptotic process	3	2.65487	0.0333355	NQO1, JUN, TP53	113	43	16792	10.3676	1	0.268365	0.252678
GOTERM_BP_DIRECT	GO:0048538~thymus development	3	2.65487	0.0333355	BCL2, MAPK1, SOD1	113	43	16792	10.3676	1	0.268365	0.252678
GOTERM_BP_DIRECT	GO:0023014~signal transduction by protein phosphorylation	3	2.65487	0.0347736	KCNH2, INSR, KDR	113	44	16792	10.1319	1	0.275315	0.259221
GOTERM_BP_DIRECT	GO:0006879~cellular iron ion homeostasis	3	2.65487	0.0347736	EGLN1, HMOX1, SOD1	113	44	16792	10.1319	1	0.275315	0.259221
GOTERM_BP_DIRECT	GO:0032755~positive regulation of interleukin-6 production	3	2.65487	0.0362355	IL6, IL1B, TNF	113	45	16792	9.90678	1	0.279948	0.263584
GOTERM_BP_DIRECT	GO:0032870~cellular response to hormone stimulus	3	2.65487	0.0362355	NCOA1, NCOA2, JUN	113	45	16792	9.90678	1	0.279948	0.263584
GOTERM_BP_DIRECT	GO:0060048~cardiac muscle contraction	3	2.65487	0.0362355	KCNH2, SCN5A, MTOR	113	45	16792	9.90678	1	0.279948	0.263584
GOTERM_BP_DIRECT	GO:0030968~endoplasmic reticulum unfolded protein response	3	2.65487	0.0362355	PTPN1, IFNG, HSPA5	113	45	16792	9.90678	1	0.279948	0.263584
GOTERM_BP_DIRECT	GO:0071363~cellular response to growth factor stimulus	3	2.65487	0.0362355	INSR, CAT, HTR3A	113	45	16792	9.90678	1	0.279948	0.263584
GOTERM_BP_DIRECT	GO:0032147~activation of protein kinase activity	3	2.65487	0.0362355	INSR, DRD2, VEGFA	113	45	16792	9.90678	1	0.279948	0.263584
GOTERM_BP_DIRECT	GO:0007187~G-protein coupled receptor signaling pathway, coupled to cyclic nucleotide second messenger	3	2.65487	0.0377208	CCL2, DRD1, OPRM1	113	46	16792	9.69142	1	0.285664	0.268965
GOTERM_BP_DIRECT	GO:0032729~positive regulation of interferon-gamma production	3	2.65487	0.0377208	IL1B, TNF, IL2	113	46	16792	9.69142	1	0.285664	0.268965
GOTERM_BP_DIRECT	GO:0008630~intrinsic apoptotic signaling pathway in response to DNA damage	3	2.65487	0.0392291	BCL2, HMOX1, TNF	113	47	16792	9.48522	1	0.285683	0.268983
GOTERM_BP_DIRECT	GO:0051781~positive regulation of cell division	3	2.65487	0.0392291	IL1B, CAT, VEGFA	113	47	16792	9.48522	1	0.285683	0.268983
GOTERM_BP_DIRECT	GO:0007189~adenylate cyclase-activating G-protein coupled receptor signaling pathway	3	2.65487	0.0438886	PTGER3, DRD1, ADRB2	113	50	16792	8.91611	1	0.31613	0.29765
GOTERM_BP_DIRECT	GO:0007157~heterophilic cell-cell adhesion via plasma membrane cell adhesion molecules	3	2.65487	0.0438886	SELP, VCAM1, SELE	113	50	16792	8.91611	1	0.31613	0.29765
GOTERM_BP_DIRECT	GO:0071277~cellular response to calcium ion	3	2.65487	0.0454854	JUN, AKR1C3, SCN5A	113	51	16792	8.74128	1	0.31661	0.298103
GOTERM_BP_DIRECT	GO:0019233~sensory perception of pain	3	2.65487	0.0471034	MAPK1, OPRM1, PTGS2	113	52	16792	8.57318	1	0.323477	0.304568
GOTERM_BP_DIRECT	GO:0034097~response to cytokine	3	2.65487	0.0471034	COL3A1, JUN, BCL2	113	52	16792	8.57318	1	0.323477	0.304568
GOTERM_BP_DIRECT	GO:0045727~positive regulation of translation	3	2.65487	0.0487423	IL6, MAPK1, MTOR	113	53	16792	8.41142	1	0.33235	0.312922
GOTERM_BP_DIRECT	GO:0060557~positive regulation of vitamin D biosynthetic process	2	1.76991	0.0132956	IFNG, TNF	113	2	16792	148.602	1	0.148107	0.139449
GOTERM_BP_DIRECT	GO:0071306~cellular response to vitamin E	2	1.76991	0.0132956	COL1A1, PPARG	113	2	16792	148.602	1	0.148107	0.139449
GOTERM_BP_DIRECT	GO:0001912~positive regulation of leukocyte mediated cytotoxicity	2	1.76991	0.0132956	NOS2, CCL2	113	2	16792	148.602	1	0.148107	0.139449
GOTERM_BP_DIRECT	GO:0014806~smooth muscle hyperplasia	2	1.76991	0.0132956	NOS3, HMOX1	113	2	16792	148.602	1	0.148107	0.139449
GOTERM_BP_DIRECT	GO:0045994~positive regulation of translational initiation by iron	2	1.76991	0.0132956	RXRA, TNF	113	2	16792	148.602	1	0.148107	0.139449
GOTERM_BP_DIRECT	GO:0032227~negative regulation of synaptic transmission, dopaminergic	2	1.76991	0.0132956	PTGS2, SLC6A4	113	2	16792	148.602	1	0.148107	0.139449
GOTERM_BP_DIRECT	GO:1904017~cellular response to Thyroglobulin triiodothyronine	2	1.76991	0.0132956	NCOA1, NCOA2	113	2	16792	148.602	1	0.148107	0.139449
GOTERM_BP_DIRECT	GO:0001781~neutrophil apoptotic process	2	1.76991	0.0198775	IL6, IFNG	113	3	16792	99.0678	1	0.19235	0.181106
GOTERM_BP_DIRECT	GO:0070458~cellular detoxification of nitrogen compound	2	1.76991	0.0198775	GSTM2, GSTM1	113	3	16792	99.0678	1	0.19235	0.181106
GOTERM_BP_DIRECT	GO:0014854~response to inactivity	2	1.76991	0.0198775	CAT, DRD2	113	3	16792	99.0678	1	0.19235	0.181106
GOTERM_BP_DIRECT	GO:0051712~positive regulation of killing of cells of other organism	2	1.76991	0.0198775	IFNG, NOS2	113	3	16792	99.0678	1	0.19235	0.181106
GOTERM_BP_DIRECT	GO:0031281~positive regulation of cyclase activity	2	1.76991	0.0198775	MAPK8, MAPK14	113	3	16792	99.0678	1	0.19235	0.181106
GOTERM_BP_DIRECT	GO:0002679~respiratory burst involved in defense response	2	1.76991	0.0198775	MPO, PIK3CG	113	3	16792	99.0678	1	0.19235	0.181106
GOTERM_BP_DIRECT	GO:0010641~positive regulation of platelet-derived growth factor receptor signaling pathway	2	1.76991	0.0198775	F7, F3	113	3	16792	99.0678	1	0.19235	0.181106
GOTERM_BP_DIRECT	GO:0030730~sequestering of triglyceride	2	1.76991	0.026416	IL1B, TNF	113	4	16792	74.3009	1	0.234319	0.220622
GOTERM_BP_DIRECT	GO:0014042~positive regulation of neuron maturation	2	1.76991	0.026416	BCL2, MTOR	113	4	16792	74.3009	1	0.234319	0.220622
GOTERM_BP_DIRECT	GO:0018916~nitrobenzene metabolic process	2	1.76991	0.026416	GSTM2, GSTM1	113	4	16792	74.3009	1	0.234319	0.220622
GOTERM_BP_DIRECT	GO:0010574~regulation of vascular endothelial growth factor production	2	1.76991	0.026416	IL6, CCL2	113	4	16792	74.3009	1	0.234319	0.220622
GOTERM_BP_DIRECT	GO:0060571~morphogenesis of an epithelial fold	2	1.76991	0.026416	AR, EGFR	113	4	16792	74.3009	1	0.234319	0.220622
GOTERM_BP_DIRECT	GO:1900015~regulation of cytokine production involved in inflammatory response	2	1.76991	0.026416	NOS2, MAPK14	113	4	16792	74.3009	1	0.234319	0.220622
GOTERM_BP_DIRECT	GO:0045986~negative regulation of smooth muscle contraction	2	1.76991	0.026416	ADRB2, PTGS2	113	4	16792	74.3009	1	0.234319	0.220622
GOTERM_BP_DIRECT	GO:0006084~acetyl-CoA metabolic process	2	1.76991	0.026416	FASN, ACACA	113	4	16792	74.3009	1	0.234319	0.220622
GOTERM_BP_DIRECT	GO:0099565~chemical synaptic transmission, postsynaptic	2	1.76991	0.0329112	GSK3B, DRD2	113	5	16792	59.4407	1	0.268331	0.252646
GOTERM_BP_DIRECT	GO:0042420~dopamine catabolic process	2	1.76991	0.0329112	MAOA, SLC6A3	113	5	16792	59.4407	1	0.268331	0.252646
GOTERM_BP_DIRECT	GO:0051534~negative regulation of NFAT protein import into nucleus	2	1.76991	0.0329112	GSK3B, MTOR	113	5	16792	59.4407	1	0.268331	0.252646
GOTERM_BP_DIRECT	GO:0031325~positive regulation of cellular metabolic process	2	1.76991	0.0329112	FASN, ACACA	113	5	16792	59.4407	1	0.268331	0.252646
GOTERM_BP_DIRECT	GO:0006706~steroid catabolic process	2	1.76991	0.0329112	CYP1A2, CYP3A4	113	5	16792	59.4407	1	0.268331	0.252646
GOTERM_BP_DIRECT	GO:0051583~dopamine uptake involved in synaptic transmission	2	1.76991	0.0329112	SLC6A2, SLC6A3	113	5	16792	59.4407	1	0.268331	0.252646
GOTERM_BP_DIRECT	GO:0033591~response to L-ascorbic acid	2	1.76991	0.0329112	GSTP1, CAT	113	5	16792	59.4407	1	0.268331	0.252646
GOTERM_BP_DIRECT	GO:0051584~regulation of dopamine uptake involved in synaptic transmission	2	1.76991	0.0329112	DRD1, DRD2	113	5	16792	59.4407	1	0.268331	0.252646
GOTERM_BP_DIRECT	GO:0038033~positive regulation of endothelial cell chemotaxis by VEGF-activated vascular endothelial growth factor receptor signaling pathway	2	1.76991	0.0329112	KDR, VEGFA	113	5	16792	59.4407	1	0.268331	0.252646
GOTERM_BP_DIRECT	GO:0007598~blood coagulation, extrinsic pathway	2	1.76991	0.0329112	F7, F3	113	5	16792	59.4407	1	0.268331	0.252646
GOTERM_BP_DIRECT	GO:0060664~epithelial cell proliferation involved in salivary gland morphogenesis	2	1.76991	0.0393634	IL6, TNF	113	6	16792	49.5339	1	0.285683	0.268983
GOTERM_BP_DIRECT	GO:0001957~intramembranous ossification	2	1.76991	0.0393634	COL1A1, MMP2	113	6	16792	49.5339	1	0.285683	0.268983
GOTERM_BP_DIRECT	GO:0021853~cerebral cortex GABAergic interneuron migration	2	1.76991	0.0393634	DRD1, DRD2	113	6	16792	49.5339	1	0.285683	0.268983
GOTERM_BP_DIRECT	GO:0016098~monoterpenoid metabolic process	2	1.76991	0.0393634	CYP1A2, CYP3A4	113	6	16792	49.5339	1	0.285683	0.268983
GOTERM_BP_DIRECT	GO:0090336~positive regulation of brown fat cell differentiation	2	1.76991	0.0393634	MAPK14, PTGS2	113	6	16792	49.5339	1	0.285683	0.268983
GOTERM_BP_DIRECT	GO:0021984~adenohypophysis development	2	1.76991	0.0393634	DRD2, SLC6A3	113	6	16792	49.5339	1	0.285683	0.268983
GOTERM_BP_DIRECT	GO:0046483~heterocycle metabolic process	2	1.76991	0.0393634	CYP1A2, CYP3A4	113	6	16792	49.5339	1	0.285683	0.268983
GOTERM_BP_DIRECT	GO:0003158~endothelium development	2	1.76991	0.0393634	GJA1, KDR	113	6	16792	49.5339	1	0.285683	0.268983
GOTERM_BP_DIRECT	GO:0042737~drug catabolic process	2	1.76991	0.0393634	CYP1A2, CYP3A4	113	6	16792	49.5339	1	0.285683	0.268983
GOTERM_BP_DIRECT	GO:0015872~dopamine transport	2	1.76991	0.045773	DRD1, SLC6A3	113	7	16792	42.4576	1	0.31661	0.298103
GOTERM_BP_DIRECT	GO:0090050~positive regulation of cell migration involved in sprouting angiogenesis	2	1.76991	0.045773	PTGS2, VEGFA	113	7	16792	42.4576	1	0.31661	0.298103
GOTERM_BP_DIRECT	GO:0060373~regulation of ventricular cardiac muscle cell membrane depolarization	2	1.76991	0.045773	GJA1, SCN5A	113	7	16792	42.4576	1	0.31661	0.298103
GOTERM_BP_DIRECT	GO:1903140~regulation of establishment of endothelial barrier	2	1.76991	0.045773	IL1B, TNF	113	7	16792	42.4576	1	0.31661	0.298103
GOTERM_BP_DIRECT	GO:0007617~mating behavior	2	1.76991	0.045773	APP, DRD1	113	7	16792	42.4576	1	0.31661	0.298103
GOTERM_BP_DIRECT	GO:0035357~peroxisome proliferator activated receptor signaling pathway	2	1.76991	0.045773	RXRA, PPARG	113	7	16792	42.4576	1	0.31661	0.298103
GOTERM_BP_DIRECT	GO:0042178~xenobiotic catabolic process	2	1.76991	0.045773	GSTM2, GSTM1	113	7	16792	42.4576	1	0.31661	0.298103
GOTERM_BP_DIRECT	GO:0060687~regulation of branching involved in prostate gland morphogenesis	2	1.76991	0.045773	RXRA, ESR1	113	7	16792	42.4576	1	0.31661	0.298103
GOTERM_BP_DIRECT	GO:0030432~peristalsis	2	1.76991	0.045773	DRD1, DRD2	113	7	16792	42.4576	1	0.31661	0.298103

## Sheet: cc
Category	Term	Count	%	PValue	Genes	List Total	Pop Hits	Pop Total	Fold Enrichment	Bonferroni	Benjamini	FDR
GOTERM_CC_DIRECT	GO:0005615~extracellular space	39	34.5133	2.82584e-16	APP, ACHE, GSTP1, PON1, AKR1B1, PLAT, MPO, TNF, EGFR, THBD, PLAU, CA2, ALOX5, CHEK1, CCL2, HMOX1, XDH, CTSD, CTSB, VCAM1, EGF, MMP2, MMP3, MMP8, SELE, F3, MMP10, IL2, SOD1, VEGFA, SELP, COL1A1, F7, COL3A1, IL6, MMP13, IFNG, IL1B, CAT	113	1347	18224	4.66941	7.92699e-14	6.72551e-14	5.73646e-14
GOTERM_CC_DIRECT	GO:0045121~membrane raft	13	11.5044	5.18383e-09	APP, OPRM1, SELE, SLC6A2, TNF, SLC6A3, EGFR, SLC6A4, DPP4, GJA1, KDR, BTK, CTSD	113	206	18224	10.1775	1.23375e-06	6.16876e-07	5.26159e-07
GOTERM_CC_DIRECT	GO:0009986~cell surface	17	15.0442	2.04986e-07	KCNH2, ACHE, APP, VCAM1, HSPA5, PLAT, SLC6A2, F3, TNF, SLC6A3, EGFR, VEGFA, DPP4, THBD, PLAU, SCN5A, MET	113	542	18224	5.05842	4.87854e-05	1.51453e-05	1.29181e-05
GOTERM_CC_DIRECT	GO:0031012~extracellular matrix	13	11.5044	2.80532e-07	HSPA5, MMP1, MMP2, PLAT, MMP8, F3, MMP10, SOD1, COL1A1, COL3A1, MMP13, RAC1, CTSD	113	296	18224	7.08299	6.67644e-05	1.51453e-05	1.29181e-05
GOTERM_CC_DIRECT	GO:0005576~extracellular region	29	25.6637	3.18179e-07	APP, ACHE, PRSS1, PON1, PLAT, TNF, PLAU, KDR, CCL2, CTSD, CTSB, MMP1, EGF, MMP2, MMP3, MMP8, MMP10, IL2, ESR2, SOD1, VEGFA, COL1A1, F7, COL3A1, IL6, MMP13, IFNG, IL1B, MET	113	1610	18224	2.90494	7.57238e-05	1.51453e-05	1.29181e-05
GOTERM_CC_DIRECT	GO:0005829~cytosol	43	38.0531	1.07701e-06	APP, GSK3B, ADH1C, ADH1B, GSTP1, ODC1, AKR1B1, ACACA, PIK3CG, SLC6A4, CASP7, GJA1, MAPK8, CA2, ALOX5, CHEK1, HMOX1, MAPK1, RAC1, XDH, EGLN1, NQO1, PTPN1, GSTM2, JUN, GSTM1, NOS2, NOS3, GSR, AKR1C3, PLA2G4A, MAPK14, MTOR, SOD1, AR, FASN, IL1B, CAT, BCL2, BTK, CYCS, PPARG, TP53	113	3315	18224	2.09194	0.000256297	4.27216e-05	3.6439e-05
GOTERM_CC_DIRECT	GO:0005886~plasma membrane	49	43.3628	1.4145e-06	ACHE, APP, GSK3B, SLC6A2, TNF, SLC6A3, PIK3CG, SLC6A4, THBD, GJA1, PLAU, CA2, PIM1, KDR, SCN5A, RAC1, KCNH2, ABCC1, MMP2, HTR3A, OPRM1, F3, F7, AR, CAT, BTK, MET, GSTP1, PTGER3, ADRB2, EGFR, DPP4, RHO, HMOX1, DRD1, DRD2, GABRA2, PTPN1, VCAM1, HSPA5, EGF, NOS3, INSR, HTR1A, SELE, ESR1, SOD1, SELP, FASN	113	4121	18224	1.9176	0.000336594	4.80929e-05	4.10204e-05
GOTERM_CC_DIRECT	GO:0005901~caveola	7	6.19469	2.89565e-06	NOS3, INSR, HMOX1, MAPK1, SCN5A, PTGS2, SELE	113	65	18224	17.368	0.000688929	8.61457e-05	7.34772e-05
GOTERM_CC_DIRECT	GO:0005764~lysosome	9	7.9646	7.77018e-05	GJA1, IL1B, CAT, ADRB2, MPO, CTSD, MTOR, CTSB, SOD1	113	226	18224	6.42243	0.0183238	0.00205478	0.00175261
GOTERM_CC_DIRECT	GO:0048471~perinuclear region of cytoplasm	14	12.3894	0.000113533	KCNH2, ACHE, GSK3B, APP, NOS2, ODC1, AKR1B1, SELE, EGFR, BTK, CCL2, HMOX1, PPARG, CTSB	113	621	18224	3.63581	0.0266606	0.00270209	0.00230472
GOTERM_CC_DIRECT	GO:0043235~receptor complex	7	6.19469	0.000133149	APP, RXRA, EGF, INSR, ADRB2, EGFR, NR3C2	113	127	18224	8.88914	0.0311947	0.00288086	0.00245721
GOTERM_CC_DIRECT	GO:0005739~mitochondrion	21	18.5841	0.00016187	GSK3B, HSPA5, MAOA, GSTP1, MMP2, GSR, MAPK14, MPO, ESR2, ACACA, SOD1, POR, GJA1, MAPK8, FASN, CAT, BCL2, MAPK1, CYCS, TP53, CTSB	113	1331	18224	2.54452	0.0377953	0.00301537	0.00257194
GOTERM_CC_DIRECT	GO:0043231~intracellular membrane-bounded organelle	13	11.5044	0.000164705	APP, INSR, PON1, CYP3A4, PTGS1, POR, CASP7, CYP1A2, CAT, CHEK1, BTK, PPARG, CTSB	113	558	18224	3.75729	0.0384446	0.00301537	0.00257194
GOTERM_CC_DIRECT	GO:0005794~Golgi apparatus	16	14.1593	0.000256991	ACHE, APP, VCAM1, PLA2G4A, OPRM1, ESR1, PTGS1, CCNA2, COL1A1, GJA1, FASN, CAT, KDR, RHO, MAPK1, PPARG	113	863	18224	2.99002	0.0593384	0.00408758	0.00348646
GOTERM_CC_DIRECT	GO:0005581~collagen trimer	6	5.30973	0.00025762	RXRB, COL1A1, COL3A1, MMP13, MMP1, MMP8	113	92	18224	10.5179	0.0594792	0.00408758	0.00348646
GOTERM_CC_DIRECT	GO:0043204~perikaryon	6	5.30973	0.00049597	IFNG, MAPK1, CCL2, OPRM1, TOP1, DRD2	113	106	18224	9.12874	0.111366	0.00737755	0.00629262
GOTERM_CC_DIRECT	GO:0070062~extracellular exosome	32	28.3186	0.000629443	APP, PRSS1, GSTP1, PON1, AKR1B1, PLAT, MPO, ACACA, PTGS1, DPP4, GJA1, PLAU, CA2, MAPK1, RAC1, CTSD, CTSB, NQO1, GSTM2, ABCC1, VCAM1, HSPA5, EGF, INSR, GSR, AKR1C3, MAPK14, F3, SOD1, FASN, IL1B, CAT	113	2811	18224	1.83592	0.139167	0.0088122	0.00751628
GOTERM_CC_DIRECT	GO:0005789~endoplasmic reticulum membrane	15	13.2743	0.000815767	HSPA5, PLA2G4A, CYP3A4, PTGS2, EGFR, MTOR, PTGS1, NR3C2, POR, GJA1, CYP1A2, BCL2, HMOX1, DRD1, RAC1	113	862	18224	2.8064	0.176533	0.0107863	0.00920004
GOTERM_CC_DIRECT	GO:0030141~secretory granule	5	4.42478	0.00111725	COL1A1, IL1B, PLAT, MPO, VEGFA	113	74	18224	10.8969	0.233602	0.013995	0.0119369
GOTERM_CC_DIRECT	GO:0005887~integral component of plasma membrane	19	16.8142	0.00242145	APP, ABCC1, INSR, PTGER3, HTR1A, ADRB2, OPRM1, SLC6A2, TNF, SLC6A3, SLC6A4, SELP, THBD, GJA1, KDR, RHO, DRD1, DRD2, MET	113	1415	18224	2.16552	0.438421	0.0283475	0.0241788
GOTERM_CC_DIRECT	GO:0030424~axon	7	6.19469	0.00250125	GABRA2, APP, CA2, MAPK1, HTR3A, DRD2, SLC6A3	113	222	18224	5.08523	0.449013	0.0283475	0.0241788
GOTERM_CC_DIRECT	GO:0005925~focal adhesion	9	7.9646	0.00285956	DPP4, GJA1, HSPA5, PLAU, CAT, MAPK1, RAC1, OPRM1, EGFR	113	391	18224	3.7122	0.494168	0.0309353	0.026386
GOTERM_CC_DIRECT	GO:0043005~neuron projection	7	6.19469	0.00345432	NCOA1, IFNG, OPRM1, PTGS2, SLC6A2, SLC6A3, SLC6A4	113	237	18224	4.76338	0.56113	0.0346396	0.0295456
GOTERM_CC_DIRECT	GO:0042470~melanosome	5	4.42478	0.00349307	HSPA5, FASN, RAC1, CTSD, CTSB	113	101	18224	7.98388	0.565173	0.0346396	0.0295456
GOTERM_CC_DIRECT	GO:0030139~endocytic vesicle	4	3.53982	0.00446328	DPP4, CCL2, DRD2, EGFR	113	54	18224	11.9462	0.655147	0.0424904	0.0362418
GOTERM_CC_DIRECT	GO:0032839~dendrite cytoplasm	3	2.65487	0.00537089	MAPK1, OPRM1, SOD1	113	18	18224	26.8791	0.722439	0.0491643	0.0419342
GOTERM_CC_DIRECT	GO:0005578~proteinaceous extracellular matrix	7	6.19469	0.00624883	MMP13, MMP1, MMP2, MMP3, MMP8, MMP10, VEGFA	113	268	18224	4.21239	0.775053	0.0550823	0.046982
GOTERM_CC_DIRECT	GO:0005634~nucleus	47	41.5929	0.00667337	RB1, ACHE, GSK3B, GSTP1, AHR, ADRB2, NR3C1, PTGS2, MPO, EGFR, NR3C2, PTGS1, RXRB, CASP7, MAPK8, RXRA, CHEK1, KDR, PIM1, HMOX1, MAPK1, DRD1, RAC1, NCOA1, EGLN1, NCOA2, JUN, NOS2, HSPA5, NOS3, MMP2, AKR1C3, MAPK14, ESR1, MTOR, ESR2, SOD1, CCNA2, AR, BCL2, BTK, CYCS, PPARG, PGR, TOP1, TP53, PPARD	113	5415	18224	1.3998	0.796804	0.0558798	0.0476622
GOTERM_CC_DIRECT	GO:0000790~nuclear chromatin	6	5.30973	0.00680889	NCOA1, AR, RXRA, ESR1, TP53, PPARD	113	193	18224	5.01371	0.803296	0.0558798	0.0476622
GOTERM_CC_DIRECT	GO:0042629~mast cell granule	3	2.65487	0.00728386	BTK, AKR1B1, PIK3CG	113	21	18224	23.0392	0.824463	0.0577853	0.0492875
GOTERM_CC_DIRECT	GO:0098794~postsynapse	3	2.65487	0.00798029	GABRA2, GSK3B, OPRM1	113	22	18224	21.992	0.851464	0.061268	0.052258
GOTERM_CC_DIRECT	GO:0005737~cytoplasm	45	39.823	0.00977972	APP, GSK3B, GSTP1, ODC1, AKR1B1, PLAT, AHR, NR3C1, CYP3A4, PTGS2, SLC6A3, ACACA, EGFR, PIK3CG, PTGS1, CASP7, CA2, PIM1, MAPK1, RAC1, NCOA1, EGLN1, NQO1, NCOA2, GSTM2, GSTM1, NOS2, NOS3, AKR1C3, PLA2G4A, HTR3A, MAPK14, ESR1, MTOR, SOD1, VEGFA, SELP, CCNA2, AR, IL6, IFNG, FASN, BCL2, BTK, TP53	113	5222	18224	1.38976	0.903579	0.0727367	0.0620401
GOTERM_CC_DIRECT	GO:0009897~external side of plasma membrane	6	5.30973	0.0101779	SELP, IL6, VCAM1, IFNG, GSR, TNF	113	213	18224	4.54294	0.91238	0.073404	0.0626093
GOTERM_CC_DIRECT	GO:0045177~apical part of cell	4	3.53982	0.0110728	APP, VCAM1, CA2, PLAT	113	75	18224	8.6013	0.929351	0.0775096	0.0661111
GOTERM_CC_DIRECT	GO:1905286~serine-type peptidase complex	2	1.76991	0.012254	F7, F3	113	2	18224	161.274	0.946842	0.0833275	0.0710735
GOTERM_CC_DIRECT	GO:0043025~neuronal cell body	7	6.19469	0.0132029	GABRA2, NQO1, GSK3B, HTR3A, SLC6A3, MTOR, SOD1	113	315	18224	3.58387	0.957711	0.0850969	0.0725827
GOTERM_CC_DIRECT	GO:0005741~mitochondrial outer membrane	5	4.42478	0.0134917	GJA1, MAOA, BCL2, PGR, MTOR	113	149	18224	5.41189	0.960557	0.0850969	0.0725827
GOTERM_CC_DIRECT	GO:0005769~early endosome	6	5.30973	0.0135869	PTPN1, GJA1, VCAM1, KDR, MAPK1, ADRB2	113	229	18224	4.22553	0.961452	0.0850969	0.0725827
GOTERM_CC_DIRECT	GO:0031090~organelle membrane	4	3.53982	0.0164868	CYP1A2, CYP3A4, PTGS2, PTGS1	113	87	18224	7.41491	0.980871	0.100612	0.0858159
GOTERM_CC_DIRECT	GO:0005654~nucleoplasm	27	23.8938	0.0171571	RB1, AKR1B1, AHR, NR3C1, NR3C2, RXRB, CASP7, MAPK8, RXRA, CHEK1, MAPK1, NCOA1, NCOA2, JUN, MAPK14, ESR1, MTOR, ESR2, SOD1, SELP, CCNA2, AR, PPARG, PGR, TOP1, TP53, PPARD	113	2784	18224	1.56408	0.983736	0.102084	0.087072
GOTERM_CC_DIRECT	GO:0097443~sorting endosome	2	1.76991	0.0243593	PTPN1, KDR	113	4	18224	80.6372	0.997175	0.141403	0.120608
GOTERM_CC_DIRECT	GO:0045202~synapse	5	4.42478	0.0255244	GABRA2, ACHE, APP, CCL2, EGFR	113	181	18224	4.45509	0.997874	0.144638	0.123368
GOTERM_CC_DIRECT	GO:0005777~peroxisome	4	3.53982	0.0262911	NOS2, CAT, XDH, SOD1	113	104	18224	6.20286	0.998237	0.145518	0.124118
GOTERM_CC_DIRECT	GO:0005788~endoplasmic reticulum lumen	5	4.42478	0.0307825	COL1A1, F7, COL3A1, HSPA5, PTGS2	113	192	18224	4.19985	0.999414	0.165243	0.140943
GOTERM_CC_DIRECT	GO:0005783~endoplasmic reticulum	11	9.73451	0.0312435	PTPN1, VCAM1, HSPA5, CAT, BCL2, KDR, HMOX1, SCN5A, OPRM1, PTGS2, TP53	113	828	18224	2.14253	0.999476	0.165243	0.140943
GOTERM_CC_DIRECT	GO:0060170~ciliary membrane	3	2.65487	0.0338152	RHO, DRD1, DRD2	113	47	18224	10.2941	0.999722	0.174957	0.149228
GOTERM_CC_DIRECT	GO:0016328~lateral plasma membrane	3	2.65487	0.0420984	GJA1, SCN5A, DRD2	113	53	18224	9.12874	0.999964	0.213179	0.181829
GOTERM_CC_DIRECT	GO:0031093~platelet alpha granule lumen	3	2.65487	0.0450118	APP, EGF, VEGFA	113	55	18224	8.79678	0.999983	0.223184	0.190362
GOTERM_CC_DIRECT	GO:0016020~membrane	21	18.5841	0.0464473	KCNH2, ACHE, ABCC1, VCAM1, HSPA5, INSR, SLC6A2, ESR1, TNF, EGFR, MTOR, PIK3CG, VEGFA, SELP, DPP4, POR, FASN, CAT, BCL2, HMOX1, RAC1	113	2200	18224	1.53944	0.999988	0.225601	0.192424
GOTERM_CC_DIRECT	GO:0005641~nuclear envelope lumen	2	1.76991	0.0481303	APP, ALOX5	113	8	18224	40.3186	0.999992	0.2291	0.195409

## Sheet: mf
Category	Term	Count	%	PValue	Genes	List Total	Pop Hits	Pop Total	Fold Enrichment	Bonferroni	Benjamini	FDR
GOTERM_MF_DIRECT	GO:0019899~enzyme binding	26	23.0088	1.16161e-19	APP, CYP3A4, PTGS2, EGFR, MAPK8, RXRA, HMOX1, RAC1, SCN5A, NCOA1, EGLN1, PTPN1, GSTM2, JUN, GSTM1, HSPA5, MAPK14, ESR1, ESR2, AR, POR, CYP1A2, CAT, PPARG, PGR, TP53	113	333	16881	11.664	5.16917e-17	5.16917e-17	4.73937e-17
GOTERM_MF_DIRECT	GO:0003707~steroid hormone receptor activity	10	8.84956	1.04961e-10	RXRB, AR, RXRA, PGR, PPARG, NR3C1, ESR1, ESR2, NR3C2, PPARD	113	56	16881	26.6767	4.67075e-08	2.33537e-08	2.1412e-08
GOTERM_MF_DIRECT	GO:0004879~RNA polymerase II transcription factor activity, ligand-activated sequence-specific DNA binding	8	7.07965	3.33476e-09	RXRB, AR, RXRA, PPARG, AHR, ESR1, ESR2, PPARD	113	36	16881	33.1976	1.48397e-06	4.94656e-07	4.53528e-07
GOTERM_MF_DIRECT	GO:0004252~serine-type endopeptidase activity	14	12.3894	1.4153e-08	PRSS1, MMP1, MMP2, MMP3, PLAT, MMP8, F3, MMP10, DPP4, F7, MMP13, PLAU, CTSD, CTSB	113	255	16881	8.20177	6.29807e-06	1.57452e-06	1.44361e-06
GOTERM_MF_DIRECT	GO:0005496~steroid binding	7	6.19469	1.96909e-08	AR, PGR, CYP3A4, NR3C1, ESR1, ESR2, NR3C2	113	27	16881	38.7306	8.76239e-06	1.75249e-06	1.60677e-06
GOTERM_MF_DIRECT	GO:0042803~protein homodimerization activity	20	17.6991	3.0556e-07	KCNH2, ACHE, GSTM2, JUN, GSTM1, NOS2, PON1, ODC1, ADRB2, PTGS2, SLC6A4, SOD1, VEGFA, DPP4, FASN, CAT, BCL2, HMOX1, DRD2, XDH	113	730	16881	4.09286	0.000135965	2.01968e-05	1.85175e-05
GOTERM_MF_DIRECT	GO:0020037~heme binding	10	8.84956	3.17703e-07	NOS2, NOS3, CYP1A2, CAT, HMOX1, CYCS, CYP3A4, PTGS2, MPO, PTGS1	113	137	16881	10.9043	0.000141368	2.01968e-05	1.85175e-05
GOTERM_MF_DIRECT	GO:0005515~protein binding	85	75.2212	4.78862e-07	RB1, ACHE, APP, GSK3B, PLAT, AHR, NR3C1, SLC6A2, TNF, SLC6A3, PIK3CG, SLC6A4, NR3C2, THBD, GJA1, CASP7, PLAU, CA2, CHEK1, PIM1, KDR, SCN5A, RAC1, CTSD, CTSB, KCNH2, NCOA1, NCOA2, MMP2, MMP3, HTR3A, OPRM1, F3, CCNA2, F7, AR, POR, BTK, PPARG, PGR, TOP1, MET, TP53, PPARD, GSTP1, ODC1, ADRB2, PTGS2, ACACA, EGFR, DPP4, RXRB, MAPK8, RXRA, ALOX5, RHO, HMOX1, MAPK1, DRD1, DRD2, EGLN1, PTPN1, NQO1, GSTM2,…	113	8785	16881	1.44543	0.000213071	2.66367e-05	2.4422e-05
GOTERM_MF_DIRECT	GO:0016491~oxidoreductase activity	11	9.73451	8.62848e-07	POR, ADH1C, MAOA, ADH1B, NOS3, FASN, CYP1A2, GSR, AKR1C3, AKR1B1, CYP3A4	113	200	16881	8.21642	0.000383894	4.2663e-05	3.91158e-05
GOTERM_MF_DIRECT	GO:0008134~transcription factor binding	12	10.6195	2.93593e-06	RB1, NCOA2, AR, JUN, BCL2, PIM1, MAPK1, PPARG, AHR, ESR1, TP53, PPARD	113	284	16881	6.31223	0.00130564	0.000130649	0.000119786
GOTERM_MF_DIRECT	GO:0005102~receptor binding	13	11.5044	3.92651e-06	APP, GSTM2, NOS2, PLAT, SLC6A3, DPP4, F7, AR, GJA1, CAT, BTK, CCL2, PGR	113	353	16881	5.50159	0.00174578	0.000158845	0.000145638
GOTERM_MF_DIRECT	GO:0042802~identical protein binding	18	15.9292	8.62509e-06	RB1, KCNH2, NQO1, APP, JUN, ESR1, TNF, EGFR, SOD1, VEGFA, DPP4, COL1A1, BCL2, BTK, MAPK1, PPARG, DRD2, TP53	113	749	16881	3.59013	0.00383083	0.000319847	0.000293253
GOTERM_MF_DIRECT	GO:0008270~zinc ion binding	22	19.469	2.45662e-05	PTPN1, ADH1C, MMP1, ADH1B, MMP2, MMP3, NR3C1, MMP8, ESR1, ESR2, MMP10, NR3C2, SOD1, RXRB, AR, MMP13, RXRA, CA2, PGR, PPARG, TP53, PPARD	113	1169	16881	2.81143	0.0108726	0.000840921	0.000771002
GOTERM_MF_DIRECT	GO:0050661~NADP binding	5	4.42478	8.20344e-05	POR, NOS2, NOS3, GSR, CAT	113	35	16881	21.3413	0.0358485	0.00260752	0.00239072
GOTERM_MF_DIRECT	GO:0008144~drug binding	6	5.30973	0.00014924	FASN, GSTP1, PPARG, DRD2, SLC6A3, PPARD	113	76	16881	11.7939	0.064259	0.00442744	0.00405932
GOTERM_MF_DIRECT	GO:0043565~sequence-specific DNA binding	13	11.5044	0.000167197	JUN, NR3C1, ESR1, ESR2, NR3C2, RXRB, AR, RXRA, BCL2, PGR, PPARG, TP53, PPARD	113	518	16881	3.74915	0.0717081	0.00465018	0.00426353
GOTERM_MF_DIRECT	GO:0001046~core promoter sequence-specific DNA binding	5	4.42478	0.000185618	PPARG, TOP1, ESR1, TP53, ESR2	113	43	16881	17.3709	0.0792875	0.00485881	0.00445482
GOTERM_MF_DIRECT	GO:0009055~electron carrier activity	6	5.30973	0.00032985	POR, CYP1A2, GSR, AKR1B1, CYCS, XDH	113	90	16881	9.95929	0.13654	0.00815464	0.00747661
GOTERM_MF_DIRECT	GO:0002020~protease binding	6	5.30973	0.000561154	DPP4, BCL2, TNF, TP53, F3, SLC6A3	113	101	16881	8.87462	0.221031	0.0131428	0.01205
GOTERM_MF_DIRECT	GO:0051721~protein phosphatase 2A binding	4	3.53982	0.000740454	PTPN1, BCL2, TP53, SLC6A3	113	27	16881	22.1318	0.280806	0.0164751	0.0151053
GOTERM_MF_DIRECT	GO:0019903~protein phosphatase binding	5	4.42478	0.000809214	PPARG, MAPK14, TP53, MET, EGFR	113	63	16881	11.8563	0.302495	0.0166223	0.0152402
GOTERM_MF_DIRECT	GO:0050660~flavin adenine dinucleotide binding	5	4.42478	0.000858788	POR, NOS2, NOS3, GSR, XDH	113	64	16881	11.671	0.317726	0.0166223	0.0152402
GOTERM_MF_DIRECT	GO:0008504~monoamine transmembrane transporter activity	3	2.65487	0.000896488	SLC6A2, SLC6A3, SLC6A4	113	7	16881	64.024	0.329087	0.0166223	0.0152402
GOTERM_MF_DIRECT	GO:0001948~glycoprotein binding	5	4.42478	0.000910466	SELP, F7, HSPA5, PLAT, EGFR	113	65	16881	11.4915	0.333251	0.0166223	0.0152402
GOTERM_MF_DIRECT	GO:0004222~metalloendopeptidase activity	6	5.30973	0.000933834	MMP13, MMP1, MMP2, MMP3, MMP8, MMP10	113	113	16881	7.93218	0.340155	0.0166223	0.0152402
GOTERM_MF_DIRECT	GO:0016301~kinase activity	8	7.07965	0.0011263	GSK3B, MAPK8, PLAU, CHEK1, BTK, MAPK1, MTOR, PIK3CG	113	241	16881	4.95898	0.394371	0.0192771	0.0176743
GOTERM_MF_DIRECT	GO:0003682~chromatin binding	10	8.84956	0.00117847	NCOA1, NCOA2, AR, JUN, PPARG, TOP1, MPO, ESR1, TP53, EGFR	113	391	16881	3.8207	0.408285	0.019423	0.017808
GOTERM_MF_DIRECT	GO:0003713~transcription coactivator activity	8	7.07965	0.00132854	RXRB, RB1, NCOA1, NCOA2, JUN, RXRA, ESR2, PPARD	113	248	16881	4.81901	0.446556	0.0211143	0.0193587
GOTERM_MF_DIRECT	GO:0035240~dopamine binding	3	2.65487	0.00189619	DRD1, DRD2, SLC6A3	113	10	16881	44.8168	0.570273	0.0276476	0.0253488
GOTERM_MF_DIRECT	GO:0004716~receptor signaling protein tyrosine kinase activity	3	2.65487	0.00189619	INSR, KDR, EGFR	113	10	16881	44.8168	0.570273	0.0276476	0.0253488
GOTERM_MF_DIRECT	GO:0004713~protein tyrosine kinase activity	6	5.30973	0.00192601	EGF, INSR, BTK, KDR, MET, EGFR	113	133	16881	6.73937	0.575949	0.0276476	0.0253488
GOTERM_MF_DIRECT	GO:0004714~transmembrane receptor protein tyrosine kinase activity	4	3.53982	0.00202537	INSR, KDR, MET, EGFR	113	38	16881	15.7252	0.594325	0.0281653	0.0258235
GOTERM_MF_DIRECT	GO:0043295~glutathione binding	3	2.65487	0.00230754	GSTM2, GSTM1, GSTP1	113	11	16881	40.7426	0.642293	0.0311168	0.0285295
GOTERM_MF_DIRECT	GO:0004672~protein kinase activity	9	7.9646	0.00270124	GSK3B, CHEK1, BTK, CCL2, MAPK14, MET, EGFR, MTOR, PIK3CG	113	359	16881	3.74514	0.699912	0.0353545	0.0324149
GOTERM_MF_DIRECT	GO:0044212~transcription regulatory region DNA binding	7	6.19469	0.00296815	AR, JUN, RXRA, PPARG, AHR, TNF, TP53	113	213	16881	4.90951	0.73361	0.0374308	0.0343186
GOTERM_MF_DIRECT	GO:0031625~ubiquitin protein ligase binding	8	7.07965	0.00302811	RB1, KCNH2, GSK3B, HSPA5, BCL2, SCN5A, TP53, EGFR	113	287	16881	4.16416	0.740644	0.0374308	0.0343186
GOTERM_MF_DIRECT	GO:0005506~iron ion binding	6	5.30973	0.0035313	EGLN1, NOS3, ALOX5, CYP1A2, CYP3A4, XDH	113	153	16881	5.85841	0.792829	0.042471	0.0389397
GOTERM_MF_DIRECT	GO:0004707~MAP kinase activity	3	2.65487	0.00376863	MAPK8, MAPK1, MAPK14	113	14	16881	32.012	0.813665	0.0441326	0.0404631
GOTERM_MF_DIRECT	GO:0097110~scaffold protein binding	4	3.53982	0.00395791	KCNH2, GJA1, NOS3, SCN5A	113	48	16881	12.4491	0.828773	0.0451607	0.0414058
GOTERM_MF_DIRECT	GO:0010181~FMN binding	3	2.65487	0.00432964	POR, NOS2, NOS3	113	15	16881	29.8779	0.854978	0.0481672	0.0441623
GOTERM_MF_DIRECT	GO:0005125~cytokine activity	6	5.30973	0.0063664	IL6, IFNG, IL1B, TNF, IL2, VEGFA	113	176	16881	5.09282	0.941697	0.0690987	0.0633534
GOTERM_MF_DIRECT	GO:0004601~peroxidase activity	3	2.65487	0.00924155	PTGS2, MPO, PTGS1	113	22	16881	20.3713	0.983943	0.0979164	0.089775
GOTERM_MF_DIRECT	GO:0003700~transcription factor activity, sequence-specific DNA binding	14	12.3894	0.0111572	RB1, JUN, AHR, NR3C1, ESR1, ESR2, NR3C2, RXRB, AR, RXRA, PGR, PPARG, TP53, PPARD	113	961	16881	2.17633	0.993214	0.115465	0.105864
GOTERM_MF_DIRECT	GO:0046982~protein heterodimerization activity	9	7.9646	0.012268	JUN, RXRA, BCL2, AHR, DRD2, TP53, EGFR, PPARD, VEGFA	113	465	16881	2.89141	0.995885	0.120111	0.110124
GOTERM_MF_DIRECT	GO:0004674~protein serine/threonine kinase activity	8	7.07965	0.0126633	GSK3B, MAPK8, CHEK1, PIM1, MAPK1, MAPK14, MTOR, PIK3CG	113	376	16881	3.1785	0.996556	0.120111	0.110124
GOTERM_MF_DIRECT	GO:0019901~protein kinase binding	8	7.07965	0.0126633	CCNA2, GSK3B, PTPN1, RAC1, SCN5A, TP53, EGFR, MTOR	113	376	16881	3.1785	0.996556	0.120111	0.110124
GOTERM_MF_DIRECT	GO:0038052~RNA polymerase II transcription factor activity, estrogen-activated sequence-specific DNA binding	2	1.76991	0.0132257	ESR1, ESR2	113	2	16881	149.389	0.997327	0.120111	0.110124
GOTERM_MF_DIRECT	GO:0005330~dopamine:sodium symporter activity	2	1.76991	0.0132257	SLC6A2, SLC6A3	113	2	16881	149.389	0.997327	0.120111	0.110124
GOTERM_MF_DIRECT	GO:0004666~prostaglandin-endoperoxide synthase activity	2	1.76991	0.0132257	PTGS2, PTGS1	113	2	16881	149.389	0.997327	0.120111	0.110124
GOTERM_MF_DIRECT	GO:0004886~9-cis retinoic acid receptor activity	2	1.76991	0.0197734	RXRB, RXRA	113	3	16881	99.5929	0.999862	0.172533	0.158187
GOTERM_MF_DIRECT	GO:0004517~nitric-oxide synthase activity	2	1.76991	0.0197734	NOS2, NOS3	113	3	16881	99.5929	0.999862	0.172533	0.158187
GOTERM_MF_DIRECT	GO:0005509~calcium ion binding	11	9.73451	0.0208094	THBD, F7, MMP13, HSPA5, MMP1, EGF, PON1, MMP3, PLA2G4A, MMP8, MMP10	113	717	16881	2.29189	0.999914	0.178081	0.163274
GOTERM_MF_DIRECT	GO:0051219~phosphoprotein binding	3	2.65487	0.0213157	RB1, PLAT, MTOR	113	34	16881	13.1814	0.999931	0.178971	0.16409
GOTERM_MF_DIRECT	GO:0008201~heparin binding	5	4.42478	0.0219243	SELP, APP, CCL2, MPO, VEGFA	113	160	16881	4.66842	0.999948	0.180672	0.16565
GOTERM_MF_DIRECT	GO:0004364~glutathione transferase activity	3	2.65487	0.0225109	GSTM2, GSTM1, GSTP1	113	35	16881	12.8048	0.99996	0.182134	0.16699
GOTERM_MF_DIRECT	GO:0034875~caffeine oxidase activity	2	1.76991	0.0262781	CYP1A2, CYP3A4	113	4	16881	74.6947	0.999993	0.194896	0.178691
GOTERM_MF_DIRECT	GO:0034617~tetrahydrobiopterin binding	2	1.76991	0.0262781	NOS2, NOS3	113	4	16881	74.6947	0.999993	0.194896	0.178691
GOTERM_MF_DIRECT	GO:0043208~glycosphingolipid binding	2	1.76991	0.0262781	SELP, IL2	113	4	16881	74.6947	0.999993	0.194896	0.178691
GOTERM_MF_DIRECT	GO:0051425~PTB domain binding	2	1.76991	0.0262781	APP, INSR	113	4	16881	74.6947	0.999993	0.194896	0.178691
GOTERM_MF_DIRECT	GO:0034056~estrogen response element binding	2	1.76991	0.0262781	ESR1, ESR2	113	4	16881	74.6947	0.999993	0.194896	0.178691
GOTERM_MF_DIRECT	GO:0005178~integrin binding	4	3.53982	0.0327201	COL3A1, VCAM1, KDR, EGFR	113	105	16881	5.69102	1	0.227645	0.208717
GOTERM_MF_DIRECT	GO:0030284~estrogen receptor activity	2	1.76991	0.0327399	ESR1, ESR2	113	5	16881	59.7558	1	0.227645	0.208717
GOTERM_MF_DIRECT	GO:0004952~dopamine neurotransmitter receptor activity	2	1.76991	0.0327399	DRD1, DRD2	113	5	16881	59.7558	1	0.227645	0.208717
GOTERM_MF_DIRECT	GO:0004784~superoxide dismutase activity	2	1.76991	0.0327399	NQO1, SOD1	113	5	16881	59.7558	1	0.227645	0.208717
GOTERM_MF_DIRECT	GO:0005524~ATP binding	17	15.0442	0.0378555	GSK3B, ABCC1, HSPA5, INSR, MAPK14, EGFR, MTOR, PIK3CG, ACACA, MAPK8, CHEK1, PIM1, KDR, BTK, MAPK1, MET, TP53	113	1495	16881	1.69874	1	0.248941	0.228243
GOTERM_MF_DIRECT	GO:0001085~RNA polymerase II transcription factor binding	3	2.65487	0.038856	GSK3B, AR, TP53	113	47	16881	9.53549	1	0.248941	0.228243
GOTERM_MF_DIRECT	GO:0008131~primary amine oxidase activity	2	1.76991	0.0391593	VCAM1, MAOA	113	6	16881	49.7965	1	0.248941	0.228243
GOTERM_MF_DIRECT	GO:0004024~alcohol dehydrogenase activity, zinc-dependent	2	1.76991	0.0391593	ADH1C, ADH1B	113	6	16881	49.7965	1	0.248941	0.228243
GOTERM_MF_DIRECT	GO:0004064~arylesterase activity	2	1.76991	0.0391593	CA2, PON1	113	6	16881	49.7965	1	0.248941	0.228243
GOTERM_MF_DIRECT	GO:0070492~oligosaccharide binding	2	1.76991	0.0391593	SELP, SELE	113	6	16881	49.7965	1	0.248941	0.228243
GOTERM_MF_DIRECT	GO:0030374~ligand-dependent nuclear receptor transcription coactivator activity	3	2.65487	0.0450568	NCOA1, NCOA2, PPARG	113	51	16881	8.78761	1	0.273834	0.251066
GOTERM_MF_DIRECT	GO:0004032~alditol:NADP+ 1-oxidoreductase activity	2	1.76991	0.0455364	AKR1C3, AKR1B1	113	7	16881	42.6827	1	0.273834	0.251066
GOTERM_MF_DIRECT	GO:0004128~cytochrome-b5 reductase activity, acting on NAD(P)H	2	1.76991	0.0455364	NQO1, POR	113	7	16881	42.6827	1	0.273834	0.251066
GOTERM_MF_DIRECT	GO:0034618~arginine binding	2	1.76991	0.0455364	NOS2, NOS3	113	7	16881	42.6827	1	0.273834	0.251066
GOTERM_MF_DIRECT	GO:0019904~protein domain specific binding	5	4.42478	0.0497979	HSPA5, IL1B, SCN5A, OPRM1, MTOR	113	208	16881	3.59109	1	0.295467	0.2709
