# Supplementary material for: Integrated network pharmacology and experimental verification to explore the potential mechanism of San Ying decoction for treating triple-negative breast cancer: San Ying decoction for treating triple-negative breast cancer
Source: Acta Biochim Biophys Sin (Shanghai). 2024 Mar 21;56(5):763–75. doi: 10.3724/abbs.2024015 (PMC11177106; doi:10.3724/abbs.2024015)
Supplement: 23489Supplementary_Table_S2 [file 23489Supplementary_Table_S2.xls]

## Sheet: summary
Detailed information of related targets and gene symbols of compounds in SYF
gene symbol	target_name	molecule_ID（compounds）
ABCC1	Multidrug resistance protein 1	MOL000737
ACACA	Acetyl-CoA carboxylase 1	MOL001735
ACHE	Acetylcholinesterase	MOL000098
ACPP	Prostatic acid phosphatase	MOL000098
ADH1A	Alcohol dehydrogenase 1A	MOL000219
ADH1B	Alcohol dehydrogenase 1B	MOL000219, MOL000296, MOL001843
ADH1C	Alcohol dehydrogenase 1C	MOL000208, MOL000219, MOL000296, MOL000449, MOL000635, MOL000935, MOL001452, MOL001843
ADRA1A	Alpha-1A adrenergic receptor	MOL000223
ADRA1B	Alpha-1B adrenergic receptor	MOL000296, MOL000357, MOL000358, MOL000422, MOL000449, MOL000474, MOL002915, MOL003177, MOL003896, MOL004373, MOL004380, MOL004391, MOL004396, MOL008206, MOL012248, MOL012250, MOL012251
ADRA1D	Alpha-1D adrenergic receptor	MOL000223, MOL000357, MOL003177, MOL003896, MOL004380, MOL004391, MOL007134, MOL012250, MOL012251
ADRA2A	Alpha-2A adrenergic receptor	MOL000223, MOL000449, MOL002049, MOL003177, MOL004380, MOL007134
ADRA2B	Alpha-2B adrenergic receptor	MOL004380, MOL007134
ADRA2C	Alpha-2C adrenergic receptor	MOL000223, MOL003177,MOL007134
ADRB1	Beta-1 adrenergic receptor	MOL000223, MOL000449, MOL003896, MOL004380, MOL004391, MOL007134,
ADRB2	Beta-2 adrenergic receptor	MOL000357
AHR	Aryl hydrocarbon receptor	MOL000098, MOL000422,MOL002714
AKR1B1	Aldose reductase	MOL000098, MOL000223, MOL000901
AKR1C3	Aldo-keto reductase family 1 member C3	MOL000422
ALOX5	Arachidonate 5-lipoxygenase	MOL001603
AMY2A	Pancreatic alpha-amylase	MOL000263
APP	Amyloid beta A4 protein	MOL000006, MOL008400
AR	Androgen receptor	MOL000006, MOL000033, MOL000049, MOL000072, MOL000098, MOL000173, MOL000263, MOL000273, MOL000275, MOL000279, MOL000280, MOL000282, MOL000283, MOL000287, MOL000290, MOL000291, MOL000292, MOL000296, MOL000351, MOL000357, MOL000358, MOL000359, MOL000422, MOL000449, MOL000511, MOL000546, MOL000737, MOL000900, MOL000902, MOL000903, MOL000906, MOL000910, MOL000953, MOL001006, MOL001040, MOL001510, MOL…
BCHE	Cholinesterase	MOL000901
BCL2	Apoptosis regulator Bcl-2	MOL000935
BTK	Tyrosine-protein kinase BTK	MOL000223
CA2	Carbonic anhydrase II	MOL000006, MOL000098, MOL000173, MOL000208, MOL000219, MOL000223, MOL000296, MOL000351, MOL000358, MOL000422, MOL000449, MOL000635, MOL000737, MOL000900, MOL000908, MOL001040, MOL001452, MOL001735, MOL001792, MOL002049, MOL002058, MOL002714, MOL002776, MOL002915, MOL003044, MOL003177, MOL003542, MOL003896, MOL004367, MOL004373, MOL004382, MOL004384, MOL004386, MOL004396, MOL004427, MOL004798, MOL…
CALM	Calmodulin	MOL000173, MOL000351, MOL000357, MOL000422, MOL001735, MOL002058, MOL002714, MOL002915, MOL003044, MOL003542, MOL003896, MOL004367, MOL004373, MOL004382, MOL004384, MOL004386, MOL004396, MOL008206, MOL008400, MOL012245, MOL012248, MOL012250, MOL012251, MOL012266,
CASP7	Caspase-7	MOL000006, MOL002773
CAT	Catalase	MOL000546
CCL2	C-C motif chemokine 2	MOL007514
CCNA2	Cyclin-A2	MOL000006, MOL000098, MOL000173, MOL000351, MOL000357, MOL000358, MOL000422, MOL001040, MOL001735, MOL001792, MOL002058, MOL002140, MOL002714, MOL002776, MOL002915, MOL003044, MOL003542, MOL003896, MOL004367, MOL004373, MOL004384, MOL004386, MOL004391, MOL004396, MOL005190, MOL005321, MOL007059, MOL008206, MOL008400, MOL012245, MOL012246, MOL012248, MOL012250, MOL012251, MOL012266,
CDC2	Cell division control protein 2 homolog	MOL000098, MOL000422, MOL000908, MOL002714,
CHEK1	Serine/threonine-protein kinase Chk1	MOL000098, MOL000173, MOL000351, MOL000357, MOL000358, MOL000422, MOL001735, MOL002140, MOL002714, MOL002915, MOL003044, MOL003542, MOL003896, MOL004373, MOL004391, MOL005321, MOL007059, MOL008206, MOL008400, MOL012245, MOL012248, MOL012250, MOL012251, MOL012266,
CHRM1	Muscarinic acetylcholine receptor M1	MOL000049, MOL000208, MOL000296, MOL000357, MOL000358, MOL000422, MOL000449, MOL000474, MOL000889, MOL000908, MOL000910, MOL000938, MOL001452, MOL003896, MOL004373, MOL004380, MOL004391, MOL007059,
CHRM2	Muscarinic acetylcholine receptor M2	MOL000296
CHRM3	Muscarinic acetylcholine receptor M3	MOL000049, MOL000208, MOL000219, MOL000296, MOL000357, MOL000358, MOL000449, MOL000474, MOL000889, MOL000902, MOL000908, MOL000935, MOL000937, MOL001452, MOL002879, MOL003896, MOL004373, MOL004380, MOL004391,
CHRM4	Muscarinic acetylcholine receptor M4	MOL000358, MOL004380
CHRM5	Muscarinic acetylcholine receptor M5	MOL003896, MOL004373, MOL004380
CHRNA2	Neuronal acetylcholine receptor subunit alpha-2	MOL000358, MOL004380
CHRNA7	Neuronal acetylcholine receptor protein, alpha-7 chain	MOL000474
COL1A1	Collagen alpha-1(I) chain	MOL000098, MOL007134
COL3A1	Collagen alpha-1(III) chain	MOL000098, MOL007134
CTRB1	Chymotrypsinogen B	MOL000223, MOL000449, MOL002049, MOL007134
CTSB	Cathepsin B	MOL000511
CTSD	Cathepsin D	MOL007059
CYCS	Cytochrome c	MOL002714
CYP1A2	Cytochrome P450 1A2	MOL000098, MOL000422, MOL002773
CYP3A4	Cytochrome P450 3A4	MOL000098, MOL000422, MOL002773
DAO	D-amino-acid oxidase	MOL000219
DPP4	Dipeptidyl peptidase IV	MOL000006, MOL000049, MOL000072, MOL000098, MOL000173, MOL000208, MOL000219, MOL000223, MOL000296, MOL000351, MOL000357, MOL000358, MOL000422, MOL000449, MOL000474, MOL000622, MOL000635, MOL000737, MOL000889, MOL000891, MOL000900, MOL000901, MOL000908, MOL000910, MOL000938, MOL000953, MOL001040, MOL001452, MOL001603, MOL001735, MOL001792, MOL002049, MOL002058, MOL002714, MOL002879, MOL002915, MOL…
DRD1	Dopamine D1 receptor	MOL000358, MOL003896, MOL004380, MOL007059,
DRD2	D(2) dopamine receptor	MOL004380
DRD5	D(1B) dopamine receptor	MOL004380
EGF	Pro-epidermal growth factor	MOL000098
EGFR	Epidermal growth factor receptor	MOL000006, MOL000098
EGLN1	Egl nine homolog 1	MOL002714
ESR1	Estrogen receptor	MOL000006, MOL000022, MOL000033, MOL000049, MOL000072, MOL000098, MOL000173, MOL000208, MOL000219, MOL000263, MOL000275, MOL000279, MOL000282, MOL000283, MOL000296, MOL000351, MOL000357, MOL000358, MOL000359, MOL000422, MOL000449, MOL000511, MOL000546, MOL000737, MOL000900, MOL000902, MOL000903, MOL000908, MOL000910, MOL000935, MOL000937, MOL000953, MOL001006, MOL001040, MOL001510, MOL001603, MOL…
ESR2	Estrogen receptor beta	MOL000006, MOL000049, MOL000098, MOL000173, MOL000351, MOL000357, MOL000358, MOL000422, MOL000737, MOL001040, MOL001735, MOL001792, MOL002058, MOL002140, MOL002714, MOL002915, MOL003044, MOL003542, MOL003896, MOL004367, MOL004373, MOL004380, MOL004384, MOL004386, MOL004388, MOL004391, MOL004396, MOL004798, MOL005190, MOL005321, MOL007059, MOL008206, MOL008400, MOL012245, MOL012246, MOL012248, MOL…
F3	Tissue factor	MOL000098, MOL002773
F7	Coagulation factor VII	MOL000098, MOL000422, MOL002058, MOL002915, MOL003542, MOL004373, MOL012266,
FASN	Fatty acid synthase	MOL000511, MOL000546
GABRA1	Gamma-aminobutyric acid receptor subunit alpha-1	MOL000449
GABRA2	Gamma-aminobutyric-acid receptor alpha-2 subunit	MOL000219, MOL000296, MOL000358, MOL000422, MOL000622, MOL000891, MOL000897, MOL000900, MOL000908, MOL000910, MOL000938, MOL001452, MOL003542, MOL008883,
GABRA3	Gamma-aminobutyric-acid receptor alpha-3 subunit	MOL000296, MOL000358, MOL000449, MOL000900, MOL000908, MOL000938, MOL001452, MOL004380, MOL008883,
GABRA5	Gamma-aminobutyric-acid receptor alpha-5 subunit	MOL000296, MOL000358, MOL000900, MOL000908, MOL000938,
GABRA6	Gamma-aminobutyric-acid receptor subunit alpha-6	MOL000296, MOL000474, MOL000622, MOL000889, MOL000900, MOL000901, MOL000908, MOL000938, MOL001452, MOL008883,
GABRE	Gamma-aminobutyric acid receptor subunit epsilon	MOL004380
GABRG3	Gamma-aminobutyric acid receptor subunit gamma-3	MOL004380
GJA1	Gap junction alpha-1 protein	MOL000098, MOL002773
GRIA2	Glutamate receptor 2	MOL000296, MOL000622, MOL000910, MOL000938, MOL003177,
GRIK2	Glutamate receptor, ionotropic kainate 2	MOL000889
GSK3B	Glycogen synthase kinase-3 beta	MOL000006, MOL000098, MOL000173, MOL000351, MOL000357, MOL000358, MOL000422, MOL000737, MOL001040, MOL001603, MOL001735, MOL001792, MOL002058, MOL002140, MOL002714, MOL002776, MOL002915, MOL003044, MOL003542, MOL003896, MOL004367, MOL004373, MOL004380, MOL004384, MOL004386, MOL004388, MOL004391, MOL005190, MOL005321, MOL007059, MOL008206, MOL008400, MOL012245, MOL012246, MOL012248, MOL012250, MOL…
GSR	Glutathione reductase, mitochondrial	MOL000737
GSTM1	Glutathione S-transferase Mu 1	MOL000098, MOL000422
GSTM2	Glutathione S-transferase Mu 2	MOL000098, MOL000422
GSTP1	Glutathione S-transferase P	MOL000006,MOL000098,MOL000422
HMOX1	Heme oxygenase 1	MOL000006, MOL000098, MOL000263, MOL000422, MOL002773, MOL005190,
HRH1	Histamine H1 receptor	MOL004380
HSP90	Heat shock protein HSP 90	MOL000006, MOL000098, MOL000173, MOL000351, MOL000357, MOL000358, MOL000422, MOL000737, MOL001040, MOL001603, MOL001735, MOL001792, MOL002058, MOL002714, MOL002915, MOL003044, MOL003542, MOL003896, MOL004367, MOL004373, MOL004388, MOL004391, MOL004396, MOL004798, MOL005190, MOL005321, MOL007059, MOL008206, MOL008400, MOL012245, MOL012246, MOL012248, MOL012250, MOL012251, MOL012266,
HSPA5	78 kDa glucose-regulated protein	MOL000098
HTR1A	5-hydroxytryptamine 1A receptor	MOL004380
HTR1B	5-hydroxytryptamine 1B receptor	MOL004380
HTR2A	5-hydroxytryptamine 2A receptor	MOL000358, MOL000449, MOL004380
HTR2C	5-hydroxytryptamine 2C receptor	MOL004380
HTR3A	5-hydroxytryptamine receptor 3A	MOL000357, MOL004380
IFNG	Interferon gamma	MOL000006, MOL000098
IL1B	Interleukin-1 beta	MOL008883
IL2	Interleukin-2	MOL000006 MOL000098
IL6	Interleukin-6	MOL000006, MOL003896, MOL000173, MOL000511,
INSR	Insulin receptor	MOL000006 MOL000910 MOL000422
JUN	Transcription factor AP-1	MOL000006, MOL007134, MOL000173, MOL000358, MOL000422, MOL000511, MOL000635, MOL002773,
KCNH2	Potassium voltage-gated channel subfamily H member 2	MOL000098, MOL000357, MOL000358, MOL002058, MOL003542, MOL004373, MOL004380, MOL012248, MOL012266,
KCNMA1	Calcium-activated potassium channel subunit alpha 1	MOL003542, MOL004373, MOL004388, MOL008206, MOL012248, MOL012266,
KDR	Vascular endothelial growth factor receptor 2	MOL000173 MOL003542 MOL004373 MOL012266
LTA4H	Leukotriene A-4 hydrolase	MOL000449 MOL002049 MOL003896 MOL007134
MAOA	Amine oxidase [flavin-containing] A	MOL000223 MOL000449 MOL000635 MOL002049
MAOB	Amine oxidase [flavin-containing] B	MOL000098, MOL000219, MOL000223, MOL000449, MOL000635, MOL001792, MOL002049, MOL003177, MOL003896, MOL007134, MOL012251,
MAP2	Microtubule-associated protein 2	MOL000358
MAPK1	Mitogen-activated protein kinase 1	MOL000006 MOL004373 MOL000635
MAPK14	Mitogen-activated protein kinase 14	MOL000006, MOL000098, MOL000173, MOL000351, MOL000357, MOL000358, MOL000422, MOL000737, MOL001040, MOL001452, MOL001603, MOL001735, MOL001792, MOL002140, MOL002714, MOL002915, MOL003044, MOL003542, MOL003896, MOL004373, MOL004384, MOL004386, MOL004391, MOL004396, MOL004798, MOL005190, MOL005321, MOL007059, MOL008206, MOL008400, MOL012245, MOL012246, MOL012248, MOL012250, MOL012251, MOL012266,
MAPK8	Mitogen-activated protein kinase 8	MOL000422 MOL000511
MET	Hepatocyte growth factor receptor	MOL000006
MGAM	Maltase-glucoamylase, intestinal	MOL000098
MMP1	Interstitial collagenase	MOL000006, MOL000098, MOL000173, MOL000422, MOL000511, MOL002773,
MMP10	Stromelysin-2	MOL000511 MOL002773
MMP13	Collagenase 3	MOL008400
MMP2	72 kDa type IV collagenase	MOL000006 MOL002049 MOL000511 MOL002773
MMP3	Stromelysin-1	MOL000098 MOL000511
MMP8	Neutrophil collagenase	MOL008400
MPO	Myeloperoxidase	MOL012266 MOL002714
MTOR	Serine/threonine-protein kinase mTOR	MOL000546
NCOA1	Nuclear receptor coactivator 1	MOL000908
NCOA2	Nuclear receptor coactivator 2	MOL000006, MOL000072, MOL000098, MOL000219, MOL000273, MOL000296, MOL000351, MOL000357, MOL000358, MOL000359, MOL000422, MOL000449, MOL000908, MOL000953, MOL001006, MOL001510, MOL001645, MOL001735, MOL001771, MOL002058, MOL002714, MOL002915, MOL003036, MOL003044, MOL003542, MOL003896, MOL004355, MOL004367, MOL004373, MOL004382, MOL004384, MOL004386, MOL004396, MOL004427, MOL004798, MOL005190, MOL…
NOS2	Nitric oxide synthase, inducible	MOL000006, MOL000049, MOL000072, MOL000098, MOL000173, MOL000223, MOL000351, MOL000357, MOL000358, MOL000422, MOL000449, MOL000511, MOL000737, MOL000889, MOL000910, MOL001040, MOL001603, MOL001735, MOL001792, MOL002049, MOL002058, MOL002714, MOL002915, MOL003044, MOL003542, MOL003896, MOL004367, MOL004373, MOL004384, MOL004386, MOL004388, MOL004391, MOL004396, MOL004798, MOL005190, MOL005321, MOL…
NOS3	Nitric-oxide synthase, endothelial	MOL000049, MOL000072, MOL000098, MOL000223, MOL000296, MOL000357, MOL000422, MOL000449, MOL000474, MOL000900, MOL000908, MOL000910, MOL000935, MOL001603, MOL001645, MOL001735, MOL002049, MOL002058, MOL002915, MOL003177, MOL003896, MOL004373, MOL004391, MOL007059, MOL007134, MOL007514, MOL008883, MOL012248, MOL012266,
NQO1	NAD(P)H dehydrogenase [quinone] 1	MOL000098 MOL000263 MOL005190
NR3C1	Glucocorticoid receptor	MOL000263, MOL000273, MOL000275, MOL000276, MOL000279, MOL000280, MOL000282, MOL000283, MOL000287, MOL000289, MOL000290, MOL000291, MOL000296, MOL000358, MOL000359, MOL000449, MOL000511, MOL000546, MOL000900, MOL000902, MOL000903, MOL000910, MOL000953, MOL001006, MOL001040, MOL001755, MOL001771, MOL003036, MOL004355, MOL006772, MOL008397, MOL008407,
NR3C2	Mineralocorticoid receptor	MOL000273, MOL000275, MOL000279, MOL000359, MOL000449, MOL000546, MOL000900, MOL000903, MOL000953, MOL001006, MOL001040, MOL001755, MOL003036, MOL004355, MOL008407, MOL012252,
ODC1	Ornithine decarboxylase	MOL001645 MOL001452
OPRD1	Delta-type opioid receptor	MOL004380 MOL007059
OPRM1	Mu-type opioid receptor	MOL000422, MOL000358, MOL003896, MOL004380, MOL007059, MOL008411,
PDE3A	CGMP-inhibited 3',5'-cyclic phosphodiesterase A	MOL000173, MOL000296, MOL000357, MOL000358, MOL002714, MOL003542, MOL003896, MOL004380, MOL004391, MOL005321, MOL008400, MOL012250, MOL012251,
PGR	Progesterone receptor	MOL000033, MOL000282, MOL000283, MOL000296, MOL000357, MOL000358, MOL000359, MOL000422, MOL000449, MOL000546, MOL000900, MOL000902, MOL000953, MOL001006, MOL001040, MOL001510, MOL001755, MOL001771, MOL001973, MOL003036, MOL004355, MOL005869, MOL006772, MOL006774, MOL008407, MOL012254, MOL012269, MOL012270,
PIK3CG	Phosphatidylinositol-4,5-bisphosphate 3-kinase catalytic subunit, gamma isoform	MOL000006, MOL000098, MOL000173, MOL000351, MOL000358, MOL000422, MOL000737, MOL001735, MOL001792, MOL002714, MOL003044, MOL004798, MOL005190, MOL005321, MOL008206, MOL012246,
PIM1	Proto-oncogene serine/threonine-protein kinase Pim-1	MOL000006, MOL000098, MOL000173, MOL000351, MOL000357, MOL000358, MOL000422, MOL000737, MOL000901, MOL001735, MOL001792, MOL002058, MOL002140, MOL002714, MOL002776, MOL002915, MOL003044, MOL003542, MOL003896, MOL004367, MOL004373, MOL004382, MOL004384, MOL004386, MOL004388, MOL004391, MOL004396, MOL004798, MOL005190, MOL005321, MOL007059, MOL008206, MOL008400, MOL012245, MOL012246, MOL012248, MOL…
PKIA	cAMP-dependent protein kinase inhibitor alpha	MOL001792 MOL003896 MOL012251
PLA2G2E	Group IIE secretory phospholipase A2	MOL000219
PLA2G4A	Cytosolic phospholipase A2	MOL000546
PLAT	Tissue-type plasminogen activator	MOL000098
PLAU	Urokinase-type plasminogen activator	MOL003177 MOL000223 MOL000449 MOL000511
PON1	Serum paraoxonase/arylesterase 1	MOL004391 MOL000358
POR	NADPH--cytochrome P450 reductase	MOL000098
PPARD	Peroxisome proliferator activated receptor delta	MOL000351
PPARG	Peroxisome proliferator activated receptor gamma	MOL000006, MOL000022, MOL000098, MOL000173,MOL000296, MOL000351, MOL000357, MOL000358, MOL000422, MOL000449, MOL000737, MOL001040, MOL001603, MOL001645, MOL001735, MOL001792, MOL002058, MOL002714, MOL002879, MOL002915, MOL003044, MOL003542, MOL003896, MOL004367, MOL004373, MOL004384, MOL004386, MOL004391, MOL004396, MOL004798, MOL005190, MOL005321, MOL007059, MOL007514, MOL008206, MOL008400, MOL0…
PPP3CA	Serine/threonine-protein phosphatase 2B catalytic subunit alpha isoform	MOL000422
PRSS1	Trypsin-1	MOL000006, MOL000098, MOL000173, MOL000208, MOL000219, MOL000223, MOL000296, MOL000351, MOL000357, MOL000358, MOL000422, MOL000449, MOL000635, MOL000891, MOL000897, MOL000900, MOL000901, MOL000908, MOL000910, MOL000915, MOL000935, MOL000938, MOL000953, MOL001452, MOL001603, MOL001735, MOL001843, MOL002049, MOL002058, MOL002714, MOL002879, MOL002915, MOL003044, MOL003177, MOL003542, MOL003896, MOL…
PRSS3	Trypsin-3	MOL000219
PTGER3	Prostaglandin E2 receptor EP3 subtype	MOL000098 MOL000173 MOL000511
PTGS1	Prostaglandin G/H synthase 1	MOL000006, MOL000098, MOL000173, MOL000223, MOL000296, MOL000351, MOL000357, MOL000358, MOL000422, MOL000449, MOL000511, MOL000737, MOL000908, MOL000910, MOL001040, MOL001645, MOL001735, MOL001792, MOL002049, MOL002058, MOL002714, MOL002915, MOL003044, MOL003177, MOL003542, MOL003896, MOL004373, MOL004380, MOL004388, MOL004391, MOL004798, MOL005190, MOL005321, MOL007134, MOL008206, MOL008400, MOL…
PTGS2	Prostaglandin G/H synthase 2	MOL000006, MOL000022, MOL000049, MOL000072, MOL000098, MOL000173, MOL000219, MOL000223, MOL000296, MOL000351, MOL000357, MOL000358, MOL000422, MOL000449, MOL000474, MOL000511, MOL000546, MOL000635, MOL000737, MOL000889, MOL000908, MOL000910, MOL001040, MOL001603, MOL001645, MOL001735, MOL001792, MOL002049, MOL002058, MOL002140, MOL002714, MOL002773, MOL002915, MOL003044, MOL003177, MOL003542, MOL…
PTPN1	mRNA of Protein-tyrosine phosphatase, non-receptor type 1	MOL000006, MOL000098, MOL000173, MOL000351, MOL000357, MOL000358, MOL000422, MOL000737, MOL001040, MOL001735, MOL001792, MOL002058, MOL002714, MOL002776, MOL002915, MOL003044, MOL003542, MOL003896, MOL004367, MOL004373, MOL004384, MOL004386, MOL004388, MOL004396, MOL004427, MOL004798, MOL005190, MOL005321, MOL005869, MOL007059, MOL008206, MOL008400, MOL012245, MOL012246, MOL012248, MOL012250, MOL…
PYGM	Glycogen phosphorylase, muscle form	MOL003542 MOL012248
RAC1	Ras-related C3 botulinum toxin substrate 1	MOL000223
RB1	Retinoblastoma-associated protein	MOL000006 MOL000098 MOL000908
RHO	Rhodopsin	MOL001735
RXRA	Retinoic acid receptor RXR-alpha	MOL000072, MOL000098, MOL000173, MOL000219, MOL000296, MOL000357, MOL000449, MOL000900, MOL000908, MOL001645, MOL001792, MOL002140, MOL002915, MOL003542, MOL003896, MOL004373, MOL004391, MOL005321, MOL007059, MOL008206, MOL008400, MOL012250, MOL012251, MOL012266,
RXRB	Retinoic acid receptor RXR-beta	MOL004373
SCN5A	Sodium channel protein type 5 subunit alpha	MOL000049, MOL000098, MOL000173, MOL000296, MOL000351, MOL000357, MOL000358, MOL000449, MOL001603, MOL002058, MOL002879, MOL002915, MOL003542, MOL003896, MOL004373, MOL004380, MOL004391, MOL004396, MOL005321, MOL008206, MOL008411, MOL012248, MOL012250, MOL012251, MOL012266,
SELE	E-selectin	MOL012248 MOL000422 MOL000511
SELP	P-selectin	MOL000223
SLC6A2	Sodium-dependent noradrenaline transporter	MOL000296, MOL000422, MOL000449, MOL000908, MOL000910, MOL000938, MOL002049, MOL004380,
SLC6A3	Sodium-dependent dopamine transporter	MOL000223, MOL000449, MOL002049, MOL003896, MOL004380, MOL004391
SLC6A4	Sodium-dependent serotonin transporter	MOL000358, MOL001792, MOL003896, MOL004380, MOL004391, MOL012251,
SOD1	Superoxide dismutase [Cu-Zn]	MOL000098 MOL000546 MOL007134
SULT	Estrogen sulfotransferase	MOL000098
THBD	Thrombomodulin	MOL000098
TNF	Tumor necrosis factor	MOL000006, MOL002058, MOL000173, MOL000223, MOL000422, MOL000511,
TOP1	DNA topoisomerase 1	MOL000006 MOL000098 MOL000737
TOP2	DNA topoisomerase II	MOL000098, MOL000351, MOL000422, MOL002058, MOL003542, MOL004373, MOL004382, MOL004386, MOL004388, MOL004394, MOL004425, MOL004427, MOL012248, MOL012266,
TP53	Cellular tumor antigen p53	MOL000006, MOL000098, MOL000173, MOL000511, MOL000546, MOL000908, MOL002714,
TUBB1	Tubulin beta-1 chain	MOL008393
VCAM1	Vascular cell adhesion protein 1	MOL000098 MOL000422
VEGFA	Vascular endothelial growth factor A	MOL000006, MOL000098, MOL000511, MOL000546, MOL002714, MOL002773,
XDH	Xanthine dehydrogenase/oxidase	MOL000006 MOL000098 MOL000422 MOL000737

## Sheet: DS
molecule_ID	target_name	gene symbol
MOL000006	Nitric oxide synthase, inducible	NOS2
MOL000006	Insulin receptor	INSR
MOL000006	Androgen receptor	AR
MOL000006	Prostaglandin G/H synthase 2	PTGS2
MOL000006	72 kDa type IV collagenase	MMP2
MOL000006	Tumor necrosis factor	TNF
MOL000006	Epidermal growth factor receptor	EGFR
MOL000006	Hepatocyte growth factor receptor	MET
MOL000006	Interleukin-6	IL6
MOL000006	Interstitial collagenase	MMP1
MOL000006	Mitogen-activated protein kinase 1	MAPK1
MOL000006	Interferon gamma	IFNG
MOL000006	Transcription factor AP-1	JUN
MOL000006	Xanthine dehydrogenase/oxidase	XDH
MOL000006	Cellular tumor antigen p53	TP53
MOL000006	Amyloid beta A4 protein	APP
MOL000006	Glutathione S-transferase P	GSTP1
MOL000006	Vascular endothelial growth factor A	VEGFA
MOL000006	DNA topoisomerase 1	TOP1
MOL000006	Heme oxygenase 1	HMOX1
MOL000006	Retinoblastoma-associated protein	RB1
MOL000006	Caspase-7	CASP7
MOL000006	Interleukin-2	IL2
MOL000006	Prostaglandin G/H synthase 1	PTGS1
MOL000006	Estrogen receptor	ESR1
MOL000006	Peroxisome proliferator activated receptor gamma	PPARG
MOL000006	Carbonic anhydrase II	CA2
MOL000006	mRNA of Protein-tyrosine phosphatase, non-receptor type 1	PTPN1
MOL000006	Estrogen receptor beta	ESR2
MOL000006	Dipeptidyl peptidase IV	DPP4
MOL000006	Mitogen-activated protein kinase 14	MAPK14
MOL000006	Glycogen synthase kinase-3 beta	GSK3B
MOL000006	Heat shock protein HSP 90	HSP90
MOL000006	Phosphatidylinositol-4,5-bisphosphate 3-kinase catalytic subunit, gamma isoform	PIK3CG
MOL000006	Trypsin-1	PRSS1
MOL000006	Proto-oncogene serine/threonine-protein kinase Pim-1	PIM1
MOL000006	Cyclin-A2	CCNA2
MOL000006	Nuclear receptor coactivator 2	NCOA2
MOL000449	Nitric oxide synthase, inducible	NOS2
MOL000449	Prostaglandin G/H synthase 1	PTGS1
MOL000449	Muscarinic acetylcholine receptor M3	CHRM3
MOL000449	Muscarinic acetylcholine receptor M1	CHRM1
MOL000449	Estrogen receptor	ESR1
MOL000449	Androgen receptor	AR
MOL000449	Beta-1 adrenergic receptor	ADRB1
MOL000449	Sodium channel protein type 5 subunit alpha	SCN5A
MOL000449	Peroxisome proliferator activated receptor gamma	PPARG
MOL000449	Prostaglandin G/H synthase 2	PTGS2
MOL000449	Nitric-oxide synthase, endothelial	NOS3
MOL000449	Alpha-2A adrenergic receptor	ADRA2A
MOL000449	Carbonic anhydrase II	CA2
MOL000449	Retinoic acid receptor RXR-alpha	RXRA
MOL000449	Acetylcholinesterase	ACHE
MOL000449	5-hydroxytryptamine 2A receptor	HTR2A
MOL000449	Sodium-dependent noradrenaline transporter	SLC6A2
MOL000449	Alpha-1A adrenergic receptor	ADRA1A
MOL000449	Gamma-aminobutyric-acid receptor alpha-3 subunit	GABRA3
MOL000449	Progesterone receptor	PGR
MOL000449	Muscarinic acetylcholine receptor M2	CHRM2
MOL000449	Alpha-1B adrenergic receptor	ADRA1B
MOL000449	Sodium-dependent dopamine transporter	SLC6A3
MOL000449	Mineralocorticoid receptor	NR3C2
MOL000449	Beta-2 adrenergic receptor	ADRB2
MOL000449	Glucocorticoid receptor	NR3C1
MOL000449	Gamma-aminobutyric acid receptor subunit alpha-1	GABRA1
MOL000449	Dipeptidyl peptidase IV	DPP4
MOL000449	Urokinase-type plasminogen activator	PLAU
MOL000449	Leukotriene A-4 hydrolase	LTA4H
MOL000449	Amine oxidase [flavin-containing] B	MAOB
MOL000449	Amine oxidase [flavin-containing] A	MAOA
MOL000449	Neuronal acetylcholine receptor protein, alpha-7 chain	CHRNA7
MOL000449	Alcohol dehydrogenase 1C	ADH1C
MOL000449	Chymotrypsinogen B	CTRB1
MOL000449	Trypsin-1	PRSS1
MOL000449	Nuclear receptor coactivator 2	NCOA2
MOL000449	Nuclear receptor coactivator 1	NCOA1
MOL001006	Estrogen receptor	ESR1
MOL001006	Androgen receptor	AR
MOL001006	Progesterone receptor	PGR
MOL001006	Mineralocorticoid receptor	NR3C2
MOL001006	Glucocorticoid receptor	NR3C1
MOL001006	Nuclear receptor coactivator 2	NCOA2
MOL002140	Estrogen receptor	ESR1
MOL002140	Prostaglandin G/H synthase 2	PTGS2
MOL002140	Retinoic acid receptor RXR-alpha	RXRA
MOL002140	Estrogen receptor beta	ESR2
MOL002140	Mitogen-activated protein kinase 14	MAPK14
MOL002140	Glycogen synthase kinase-3 beta	GSK3B
MOL002140	Serine/threonine-protein kinase Chk1	CHEK1
MOL002140	Proto-oncogene serine/threonine-protein kinase Pim-1	PIM1
MOL002140	Cyclin-A2	CCNA2
MOL002879	Muscarinic acetylcholine receptor M3	CHRM3
MOL002879	Estrogen receptor	ESR1
MOL002879	Sodium channel protein type 5 subunit alpha	SCN5A
MOL002879	Peroxisome proliferator activated receptor gamma	PPARG
MOL002879	Beta-2 adrenergic receptor	ADRB2
MOL002879	Dipeptidyl peptidase IV	DPP4
MOL002879	Trypsin-1	PRSS1
MOL003036	Estrogen receptor	ESR1
MOL003036	Androgen receptor	AR
MOL003036	Progesterone receptor	PGR
MOL003036	Mineralocorticoid receptor	NR3C2
MOL003036	Glucocorticoid receptor	NR3C1
MOL003036	Nuclear receptor coactivator 2	NCOA2
MOL003896	Nitric oxide synthase, inducible	NOS2
MOL003896	Prostaglandin G/H synthase 1	PTGS1
MOL003896	Dopamine D1 receptor	DRD1
MOL003896	Muscarinic acetylcholine receptor M3	CHRM3
MOL003896	Muscarinic acetylcholine receptor M1	CHRM1
MOL003896	Estrogen receptor	ESR1
MOL003896	Androgen receptor	AR
MOL003896	Beta-1 adrenergic receptor	ADRB1
MOL003896	Sodium channel protein type 5 subunit alpha	SCN5A
MOL003896	Peroxisome proliferator activated receptor gamma	PPARG
MOL003896	Muscarinic acetylcholine receptor M5	CHRM5
MOL003896	Prostaglandin G/H synthase 2	PTGS2
MOL003896	Nitric-oxide synthase, endothelial	NOS3
MOL003896	Carbonic anhydrase II	CA2
MOL003896	Retinoic acid receptor RXR-alpha	RXRA
MOL003896	Acetylcholinesterase	ACHE
MOL003896	CGMP-inhibited 3',5'-cyclic phosphodiesterase A	PDE3A
MOL003896	Alpha-1B adrenergic receptor	ADRA1B
MOL003896	mRNA of Protein-tyrosine phosphatase, non-receptor type 1	PTPN1
MOL003896	Sodium-dependent dopamine transporter	SLC6A3
MOL003896	Beta-2 adrenergic receptor	ADRB2
MOL003896	Alpha-1D adrenergic receptor	ADRA1D
MOL003896	Sodium-dependent serotonin transporter	SLC6A4
MOL003896	Mu-type opioid receptor	OPRM1
MOL003896	Estrogen receptor beta	ESR2
MOL003896	Gamma-aminobutyric acid receptor subunit alpha-1	GABRA1
MOL003896	Dipeptidyl peptidase IV	DPP4
MOL003896	Mitogen-activated protein kinase 14	MAPK14
MOL003896	Glycogen synthase kinase-3 beta	GSK3B
MOL003896	Heat shock protein HSP 90	HSP90
MOL003896	Leukotriene A-4 hydrolase	LTA4H
MOL003896	Amine oxidase [flavin-containing] B	MAOB
MOL003896	Neuronal acetylcholine receptor protein, alpha-7 chain	CHRNA7
MOL003896	Serine/threonine-protein kinase Chk1	CHEK1
MOL003896	Trypsin-1	PRSS1
MOL003896	Proto-oncogene serine/threonine-protein kinase Pim-1	PIM1
MOL003896	Cyclin-A2	CCNA2
MOL003896	Nuclear receptor coactivator 2	NCOA2
MOL003896	Nuclear receptor coactivator 1	NCOA1
MOL003896	cAMP-dependent protein kinase inhibitor alpha	PKIA
MOL003896	Calmodulin	CALM
MOL004355	Estrogen receptor	ESR1
MOL004355	Androgen receptor	AR
MOL004355	Progesterone receptor	PGR
MOL004355	Mineralocorticoid receptor	NR3C2
MOL004355	Glucocorticoid receptor	NR3C1
MOL004355	Nuclear receptor coactivator 2	NCOA2
MOL005321	Nitric oxide synthase, inducible	NOS2
MOL005321	Prostaglandin G/H synthase 1	PTGS1
MOL005321	Estrogen receptor	ESR1
MOL005321	Androgen receptor	AR
MOL005321	Sodium channel protein type 5 subunit alpha	SCN5A
MOL005321	Peroxisome proliferator activated receptor gamma	PPARG
MOL005321	Prostaglandin G/H synthase 2	PTGS2
MOL005321	Carbonic anhydrase II	CA2
MOL005321	Retinoic acid receptor RXR-alpha	RXRA
MOL005321	Acetylcholinesterase	ACHE
MOL005321	CGMP-inhibited 3',5'-cyclic phosphodiesterase A	PDE3A
MOL005321	mRNA of Protein-tyrosine phosphatase, non-receptor type 1	PTPN1
MOL005321	Beta-2 adrenergic receptor	ADRB2
MOL005321	Estrogen receptor beta	ESR2
MOL005321	Gamma-aminobutyric acid receptor subunit alpha-1	GABRA1
MOL005321	Dipeptidyl peptidase IV	DPP4
MOL005321	Mitogen-activated protein kinase 14	MAPK14
MOL005321	Glycogen synthase kinase-3 beta	GSK3B
MOL005321	Heat shock protein HSP 90	HSP90
MOL005321	Phosphatidylinositol-4,5-bisphosphate 3-kinase catalytic subunit, gamma isoform	PIK3CG
MOL005321	Neuronal acetylcholine receptor protein, alpha-7 chain	CHRNA7
MOL005321	Serine/threonine-protein kinase Chk1	CHEK1
MOL005321	Proto-oncogene serine/threonine-protein kinase Pim-1	PIM1
MOL005321	Cyclin-A2	CCNA2
MOL006554	Estrogen receptor	ESR1
MOL006554	Androgen receptor	AR
MOL006774	Estrogen receptor	ESR1
MOL006774	Androgen receptor	AR
MOL006774	Progesterone receptor	PGR
MOL006774	Nuclear receptor coactivator 2	NCOA2
MOL007059	Nitric oxide synthase, inducible	NOS2
MOL007059	Dopamine D1 receptor	DRD1
MOL007059	Muscarinic acetylcholine receptor M1	CHRM1
MOL007059	Estrogen receptor	ESR1
MOL007059	Androgen receptor	AR
MOL007059	Peroxisome proliferator activated receptor gamma	PPARG
MOL007059	Prostaglandin G/H synthase 2	PTGS2
MOL007059	Nitric-oxide synthase, endothelial	NOS3
MOL007059	Carbonic anhydrase II	CA2
MOL007059	Retinoic acid receptor RXR-alpha	RXRA
MOL007059	Delta-type opioid receptor	OPRD1
MOL007059	Acetylcholinesterase	ACHE
MOL007059	Alpha-1A adrenergic receptor	ADRA1A
MOL007059	mRNA of Protein-tyrosine phosphatase, non-receptor type 1	PTPN1
MOL007059	Beta-2 adrenergic receptor	ADRB2
MOL007059	Mu-type opioid receptor	OPRM1
MOL007059	Estrogen receptor beta	ESR2
MOL007059	Dipeptidyl peptidase IV	DPP4
MOL007059	Mitogen-activated protein kinase 14	MAPK14
MOL007059	Glycogen synthase kinase-3 beta	GSK3B
MOL007059	Heat shock protein HSP 90	HSP90
MOL007059	Neuronal acetylcholine receptor protein, alpha-7 chain	CHRNA7
MOL007059	Serine/threonine-protein kinase Chk1	CHEK1
MOL007059	Trypsin-1	PRSS1
MOL007059	Proto-oncogene serine/threonine-protein kinase Pim-1	PIM1
MOL007059	Cyclin-A2	CCNA2
MOL007059	Nuclear receptor coactivator 1	NCOA1
MOL007514	Estrogen receptor	ESR1
MOL007514	Peroxisome proliferator activated receptor gamma	PPARG
MOL007514	Nitric-oxide synthase, endothelial	NOS3
MOL007514	Acetylcholinesterase	ACHE
MOL007514	Nuclear receptor coactivator 2	NCOA2
MOL008391	Estrogen receptor	ESR1
MOL008391	Androgen receptor	AR
MOL008393	Tubulin beta-1 chain	TUBB1
MOL008397	Estrogen receptor	ESR1
MOL008397	Androgen receptor	AR
MOL008397	Glucocorticoid receptor	NR3C1
MOL008400	Nitric oxide synthase, inducible	NOS2
MOL008400	Collagenase 3	MMP13
MOL008400	Neutrophil collagenase	MMP8
MOL008400	Amyloid beta A4 protein	APP
MOL008400	Prostaglandin G/H synthase 1	PTGS1
MOL008400	Estrogen receptor	ESR1
MOL008400	Androgen receptor	AR
MOL008400	Peroxisome proliferator activated receptor gamma	PPARG
MOL008400	Prostaglandin G/H synthase 2	PTGS2
MOL008400	Carbonic anhydrase II	CA2
MOL008400	Retinoic acid receptor RXR-alpha	RXRA
MOL008400	CGMP-inhibited 3',5'-cyclic phosphodiesterase A	PDE3A
MOL008400	mRNA of Protein-tyrosine phosphatase, non-receptor type 1	PTPN1
MOL008400	Estrogen receptor beta	ESR2
MOL008400	Mitogen-activated protein kinase 14	MAPK14
MOL008400	Glycogen synthase kinase-3 beta	GSK3B
MOL008400	Heat shock protein HSP 90	HSP90
MOL008400	Serine/threonine-protein kinase Chk1	CHEK1
MOL008400	Trypsin-1	PRSS1
MOL008400	Proto-oncogene serine/threonine-protein kinase Pim-1	PIM1
MOL008400	Cyclin-A2	CCNA2
MOL008400	Nuclear receptor coactivator 1	NCOA1
MOL008400	Calmodulin	CALM
MOL008407	Estrogen receptor	ESR1
MOL008407	Androgen receptor	AR
MOL008407	Progesterone receptor	PGR
MOL008407	Mineralocorticoid receptor	NR3C2
MOL008407	Glucocorticoid receptor	NR3C1
MOL008411	Estrogen receptor	ESR1
MOL008411	Sodium channel protein type 5 subunit alpha	SCN5A
MOL008411	Mu-type opioid receptor	OPRM1

## Sheet: FL
molecule_ID	target_name	Gene symbol
MOL000273	Androgen receptor	AR
MOL000273	Mineralocorticoid receptor	NR3C2
MOL000273	Glucocorticoid receptor	NR3C1
MOL000273	Nuclear receptor coactivator 2	NCOA2
MOL000275	Estrogen receptor	ESR1
MOL000275	Androgen receptor	AR
MOL000275	Mineralocorticoid receptor	NR3C2
MOL000275	Glucocorticoid receptor	NR3C1
MOL000276	Glucocorticoid receptor	NR3C1
MOL000279	Estrogen receptor	ESR1
MOL000279	Androgen receptor	AR
MOL000279	Mineralocorticoid receptor	NR3C2
MOL000279	Glucocorticoid receptor	NR3C1
MOL000280	Androgen receptor	AR
MOL000280	Glucocorticoid receptor	NR3C1
MOL000282	Estrogen receptor	ESR1
MOL000282	Androgen receptor	AR
MOL000282	Progesterone receptor	PGR
MOL000282	Glucocorticoid receptor	NR3C1
MOL000283	Estrogen receptor	ESR1
MOL000283	Androgen receptor	AR
MOL000283	Progesterone receptor	PGR
MOL000283	Glucocorticoid receptor	NR3C1
MOL000287	Androgen receptor	AR
MOL000287	Glucocorticoid receptor	NR3C1
MOL000289	Glucocorticoid receptor	NR3C1
MOL000290	Androgen receptor	AR
MOL000290	Glucocorticoid receptor	NR3C1
MOL000291	Androgen receptor	AR
MOL000291	Glucocorticoid receptor	NR3C1
MOL000292	Androgen receptor	AR
MOL000296	Prostaglandin G/H synthase 1	PTGS1
MOL000296	Muscarinic acetylcholine receptor M3	CHRM3
MOL000296	Muscarinic acetylcholine receptor M1	CHRM1
MOL000296	Estrogen receptor	ESR1
MOL000296	Androgen receptor	AR
MOL000296	Sodium channel protein type 5 subunit alpha	SCN5A
MOL000296	Peroxisome proliferator activated receptor gamma	PPARG
MOL000296	Prostaglandin G/H synthase 2	PTGS2
MOL000296	Nitric-oxide synthase, endothelial	NOS3
MOL000296	Carbonic anhydrase II	CA2
MOL000296	Gamma-aminobutyric-acid receptor alpha-2 subunit	GABRA2
MOL000296	Retinoic acid receptor RXR-alpha	RXRA
MOL000296	Acetylcholinesterase	ACHE
MOL000296	CGMP-inhibited 3',5'-cyclic phosphodiesterase A	PDE3A
MOL000296	Gamma-aminobutyric-acid receptor alpha-5 subunit	GABRA5
MOL000296	Sodium-dependent noradrenaline transporter	SLC6A2
MOL000296	Gamma-aminobutyric-acid receptor alpha-3 subunit	GABRA3
MOL000296	Progesterone receptor	PGR
MOL000296	Muscarinic acetylcholine receptor M2	CHRM2
MOL000296	Alpha-1B adrenergic receptor	ADRA1B
MOL000296	Glucocorticoid receptor	NR3C1
MOL000296	Gamma-aminobutyric acid receptor subunit alpha-1	GABRA1
MOL000296	Dipeptidyl peptidase IV	DPP4
MOL000296	Alcohol dehydrogenase 1B	ADH1B
MOL000296	Alcohol dehydrogenase 1C	ADH1C
MOL000296	Trypsin-1	PRSS1
MOL000296	Glutamate receptor 2	GRIA2
MOL000296	Nuclear receptor coactivator 2	NCOA2
MOL000296	Gamma-aminobutyric-acid receptor subunit alpha-6	GABRA6

## Sheet: YYH
molecule_ID	target_name	Gene symbol
MOL000006	Nitric oxide synthase, inducible	NOS2
MOL000006	Insulin receptor	INSR
MOL000006	Androgen receptor	AR
MOL000006	Prostaglandin G/H synthase 2	PTGS2
MOL000006	72 kDa type IV collagenase	MMP2
MOL000006	Tumor necrosis factor	TNF
MOL000006	Epidermal growth factor receptor	EGFR
MOL000006	Hepatocyte growth factor receptor	MET
MOL000006	Interleukin-6	IL6
MOL000006	Interstitial collagenase	MMP1
MOL000006	Mitogen-activated protein kinase 1	MAPK1
MOL000006	Interferon gamma	IFNG
MOL000006	Transcription factor AP-1	JUN
MOL000006	Xanthine dehydrogenase/oxidase	XDH
MOL000006	Cellular tumor antigen p53	TP53
MOL000006	Amyloid beta A4 protein	APP
MOL000006	Glutathione S-transferase P	GSTP1
MOL000006	Vascular endothelial growth factor A	VEGFA
MOL000006	DNA topoisomerase 1	TOP1
MOL000006	Heme oxygenase 1	HMOX1
MOL000006	Retinoblastoma-associated protein	RB1
MOL000006	Caspase-7	CASP7
MOL000006	Interleukin-2	IL2
MOL000006	Prostaglandin G/H synthase 1	PTGS1
MOL000006	Estrogen receptor	ESR1
MOL000006	Peroxisome proliferator activated receptor gamma	PPARG
MOL000006	Carbonic anhydrase II	CA2
MOL000006	mRNA of Protein-tyrosine phosphatase, non-receptor type 1	PTPN1
MOL000006	Estrogen receptor beta	ESR2
MOL000006	Dipeptidyl peptidase IV	DPP4
MOL000006	Mitogen-activated protein kinase 14	MAPK14
MOL000006	Glycogen synthase kinase-3 beta	GSK3B
MOL000006	Heat shock protein HSP 90	HSP90
MOL000006	Phosphatidylinositol-4,5-bisphosphate 3-kinase catalytic subunit, gamma isoform	PIK3CG
MOL000006	Trypsin-1	PRSS1
MOL000006	Proto-oncogene serine/threonine-protein kinase Pim-1	PIM1
MOL000006	Cyclin-A2	CCNA2
MOL000006	Nuclear receptor coactivator 2	NCOA2
MOL000098	Nitric oxide synthase, inducible	NOS2
MOL000098	Prostaglandin G/H synthase 1	PTGS1
MOL000098	Insulin receptor	INSR
MOL000098	Estrogen receptor	ESR1
MOL000098	Androgen receptor	AR
MOL000098	Apoptosis regulator Bcl-2	BCL2
MOL000098	Arachidonate 5-lipoxygenase	ALOX5
MOL000098	Prostaglandin G/H synthase 2	PTGS2
MOL000098	Ornithine decarboxylase	ODC1
MOL000098	Acetyl-CoA carboxylase 1	ACACA
MOL000098	72 kDa type IV collagenase	MMP2
MOL000098	Tumor necrosis factor	TNF
MOL000098	Epidermal growth factor receptor	EGFR
MOL000098	Estrogen receptor beta	ESR2
MOL000098	Maltase-glucoamylase, intestinal	MGAM
MOL000098	Urokinase-type plasminogen activator	PLAU
MOL000098	Interleukin-6	IL6
MOL000098	Interstitial collagenase	MMP1
MOL000098	Mitogen-activated protein kinase 1	MAPK1
MOL000098	Serum paraoxonase/arylesterase 1	PON1
MOL000098	Cathepsin D	CTSD
MOL000098	Interferon gamma	IFNG
MOL000098	Transcription factor AP-1	JUN
MOL000098	C-C motif chemokine 2	CCL2
MOL000098	Interleukin-1 beta	IL1B
MOL000098	Glycogen synthase kinase-3 beta	GSK3B
MOL000098	E-selectin	SELE
MOL000098	Myeloperoxidase	MPO
MOL000098	Cell division control protein 2 homolog	CDC2
MOL000098	Tissue-type plasminogen activator	PLAT
MOL000098	Gap junction alpha-1 protein	GJA1
MOL000098	Vascular cell adhesion protein 1	VCAM1
MOL000098	Thrombomodulin	THBD
MOL000098	Tissue factor	F3
MOL000098	NAD(P)H dehydrogenase [quinone] 1	NQO1
MOL000098	Xanthine dehydrogenase/oxidase	XDH
MOL000098	Prostaglandin E2 receptor EP3 subtype	PTGER3
MOL000098	Superoxide dismutase [Cu-Zn]	SOD1
MOL000098	Cytochrome P450 3A4	CYP3A4
MOL000098	Cellular tumor antigen p53	TP53
MOL000098	Cytochrome P450 1A2	CYP1A2
MOL000098	Collagen alpha-1(I) chain	COL1A1
MOL000098	Glutathione S-transferase P	GSTP1
MOL000098	Pro-epidermal growth factor	EGF
MOL000098	Vascular endothelial growth factor A	VEGFA
MOL000098	NADPH--cytochrome P450 reductase	POR
MOL000098	Estrogen sulfotransferase	SULT
MOL000098	DNA topoisomerase 1	TOP1
MOL000098	Heme oxygenase 1	HMOX1
MOL000098	Collagen alpha-1(III) chain	COL3A1
MOL000098	Retinoblastoma-associated protein	RB1
MOL000098	Glutathione S-transferase Mu 1	GSTM1
MOL000098	78 kDa glucose-regulated protein	HSPA5
MOL000098	Prostatic acid phosphatase	ACPP
MOL000098	Aryl hydrocarbon receptor	AHR
MOL000098	Glutathione S-transferase Mu 2	GSTM2
MOL000098	Interleukin-2	IL2
MOL000098	Potassium voltage-gated channel subfamily H member 2	KCNH2
MOL000098	Sodium channel protein type 5 subunit alpha	SCN5A
MOL000098	Peroxisome proliferator activated receptor gamma	PPARG
MOL000098	Nitric-oxide synthase, endothelial	NOS3
MOL000098	Carbonic anhydrase II	CA2
MOL000098	Coagulation factor VII	F7
MOL000098	Retinoic acid receptor RXR-alpha	RXRA
MOL000098	Acetylcholinesterase	ACHE
MOL000098	mRNA of Protein-tyrosine phosphatase, non-receptor type 1	PTPN1
MOL000098	Beta-2 adrenergic receptor	ADRB2
MOL000098	DNA topoisomerase II	TOP2
MOL000098	Aldose reductase	AKR1B1
MOL000098	Gamma-aminobutyric acid receptor subunit alpha-1	GABRA1
MOL000098	Dipeptidyl peptidase IV	DPP4
MOL000098	Mitogen-activated protein kinase 14	MAPK14
MOL000098	Stromelysin-1	MMP3
MOL000098	Heat shock protein HSP 90	HSP90
MOL000098	Phosphatidylinositol-4,5-bisphosphate 3-kinase catalytic subunit, gamma isoform	PIK3CG
MOL000098	Amine oxidase [flavin-containing] B	MAOB
MOL000098	Serine/threonine-protein kinase Chk1	CHEK1
MOL000098	Trypsin-1	PRSS1
MOL000098	Proto-oncogene serine/threonine-protein kinase Pim-1	PIM1
MOL000098	Cyclin-A2	CCNA2
MOL000098	Nuclear receptor coactivator 2	NCOA2
MOL000359	Estrogen receptor	ESR1
MOL000359	Androgen receptor	AR
MOL000359	Progesterone receptor	PGR
MOL000359	Mineralocorticoid receptor	NR3C2
MOL000359	Glucocorticoid receptor	NR3C1
MOL000359	Nuclear receptor coactivator 2	NCOA2
MOL000422	Nitric oxide synthase, inducible	NOS2
MOL000422	Insulin receptor	INSR
MOL000422	Estrogen receptor	ESR1
MOL000422	Apoptosis regulator Bcl-2	BCL2
MOL000422	Arachidonate 5-lipoxygenase	ALOX5
MOL000422	Prostaglandin G/H synthase 2	PTGS2
MOL000422	Aldo-keto reductase family 1 member C3	AKR1C3
MOL000422	Tumor necrosis factor	TNF
MOL000422	Estrogen receptor beta	ESR2
MOL000422	Interstitial collagenase	MMP1
MOL000422	Transcription factor AP-1	JUN
MOL000422	E-selectin	SELE
MOL000422	Cell division control protein 2 homolog	CDC2
MOL000422	Vascular cell adhesion protein 1	VCAM1
MOL000422	Xanthine dehydrogenase/oxidase	XDH
MOL000422	Cytochrome P450 3A4	CYP3A4
MOL000422	Mitogen-activated protein kinase 8	MAPK8
MOL000422	Cytochrome P450 1A2	CYP1A2
MOL000422	Glutathione S-transferase P	GSTP1
MOL000422	Heme oxygenase 1	HMOX1
MOL000422	Glutathione S-transferase Mu 1	GSTM1
MOL000422	Aryl hydrocarbon receptor	AHR
MOL000422	Glutathione S-transferase Mu 2	GSTM2
MOL000422	Serine/threonine-protein phosphatase 2B catalytic subunit alpha isoform	PPP3CA
MOL000422	Prostaglandin G/H synthase 1	PTGS1
MOL000422	Muscarinic acetylcholine receptor M1	CHRM1
MOL000422	Androgen receptor	AR
MOL000422	Peroxisome proliferator activated receptor gamma	PPARG
MOL000422	Nitric-oxide synthase, endothelial	NOS3
MOL000422	Carbonic anhydrase II	CA2
MOL000422	Coagulation factor VII	F7
MOL000422	Gamma-aminobutyric-acid receptor alpha-2 subunit	GABRA2
MOL000422	Acetylcholinesterase	ACHE
MOL000422	Sodium-dependent noradrenaline transporter	SLC6A2
MOL000422	Progesterone receptor	PGR
MOL000422	Muscarinic acetylcholine receptor M2	CHRM2
MOL000422	Alpha-1B adrenergic receptor	ADRA1B
MOL000422	mRNA of Protein-tyrosine phosphatase, non-receptor type 1	PTPN1
MOL000422	DNA topoisomerase II	TOP2
MOL000422	Gamma-aminobutyric acid receptor subunit alpha-1	GABRA1
MOL000422	Dipeptidyl peptidase IV	DPP4
MOL000422	Mitogen-activated protein kinase 14	MAPK14
MOL000422	Glycogen synthase kinase-3 beta	GSK3B
MOL000422	Heat shock protein HSP 90	HSP90
MOL000422	Phosphatidylinositol-4,5-bisphosphate 3-kinase catalytic subunit, gamma isoform	PIK3CG
MOL000422	Serine/threonine-protein kinase Chk1	CHEK1
MOL000422	Trypsin-1	PRSS1
MOL000422	Proto-oncogene serine/threonine-protein kinase Pim-1	PIM1
MOL000422	Cyclin-A2	CCNA2
MOL000422	Nuclear receptor coactivator 2	NCOA2
MOL000422	Calmodulin	CALM
MOL000622	Gamma-aminobutyric-acid receptor alpha-2 subunit	GABRA2
MOL000622	Gamma-aminobutyric acid receptor subunit alpha-1	GABRA1
MOL000622	Dipeptidyl peptidase IV	DPP4
MOL000622	Glutamate receptor 2	GRIA2
MOL000622	Gamma-aminobutyric-acid receptor subunit alpha-6	GABRA6
MOL001510	Estrogen receptor	ESR1
MOL001510	Androgen receptor	AR
MOL001510	Progesterone receptor	PGR
MOL001510	Nuclear receptor coactivator 2	NCOA2
MOL001645	Prostaglandin G/H synthase 1	PTGS1
MOL001645	Peroxisome proliferator activated receptor gamma	PPARG
MOL001645	Prostaglandin G/H synthase 2	PTGS2
MOL001645	Nitric-oxide synthase, endothelial	NOS3
MOL001645	Retinoic acid receptor RXR-alpha	RXRA
MOL001645	Acetylcholinesterase	ACHE
MOL001645	Nuclear receptor coactivator 2	NCOA2
MOL001771	Estrogen receptor	ESR1
MOL001771	Androgen receptor	AR
MOL001771	Progesterone receptor	PGR
MOL001771	Glucocorticoid receptor	NR3C1
MOL001771	Nuclear receptor coactivator 2	NCOA2
MOL001792	Nitric oxide synthase, inducible	NOS2
MOL001792	Prostaglandin G/H synthase 1	PTGS1
MOL001792	Estrogen receptor	ESR1
MOL001792	Androgen receptor	AR
MOL001792	Peroxisome proliferator activated receptor gamma	PPARG
MOL001792	Prostaglandin G/H synthase 2	PTGS2
MOL001792	Carbonic anhydrase II	CA2
MOL001792	Retinoic acid receptor RXR-alpha	RXRA
MOL001792	mRNA of Protein-tyrosine phosphatase, non-receptor type 1	PTPN1
MOL001792	Beta-2 adrenergic receptor	ADRB2
MOL001792	Sodium-dependent serotonin transporter	SLC6A4
MOL001792	Estrogen receptor beta	ESR2
MOL001792	Dipeptidyl peptidase IV	DPP4
MOL001792	Mitogen-activated protein kinase 14	MAPK14
MOL001792	Glycogen synthase kinase-3 beta	GSK3B
MOL001792	Heat shock protein HSP 90	HSP90
MOL001792	Phosphatidylinositol-4,5-bisphosphate 3-kinase catalytic subunit, gamma isoform	PIK3CG
MOL001792	Amine oxidase [flavin-containing] B	MAOB
MOL001792	Proto-oncogene serine/threonine-protein kinase Pim-1	PIM1
MOL001792	Cyclin-A2	CCNA2
MOL001792	cAMP-dependent protein kinase inhibitor alpha	PKIA
MOL003044	Nitric oxide synthase, inducible	NOS2
MOL003044	Prostaglandin G/H synthase 1	PTGS1
MOL003044	Estrogen receptor	ESR1
MOL003044	Androgen receptor	AR
MOL003044	Peroxisome proliferator activated receptor gamma	PPARG
MOL003044	Prostaglandin G/H synthase 2	PTGS2
MOL003044	Carbonic anhydrase II	CA2
MOL003044	mRNA of Protein-tyrosine phosphatase, non-receptor type 1	PTPN1
MOL003044	Estrogen receptor beta	ESR2
MOL003044	Dipeptidyl peptidase IV	DPP4
MOL003044	Mitogen-activated protein kinase 14	MAPK14
MOL003044	Glycogen synthase kinase-3 beta	GSK3B
MOL003044	Heat shock protein HSP 90	HSP90
MOL003044	Phosphatidylinositol-4,5-bisphosphate 3-kinase catalytic subunit, gamma isoform	PIK3CG
MOL003044	Serine/threonine-protein kinase Chk1	CHEK1
MOL003044	Trypsin-1	PRSS1
MOL003044	Proto-oncogene serine/threonine-protein kinase Pim-1	PIM1
MOL003044	Cyclin-A2	CCNA2
MOL003044	Nuclear receptor coactivator 2	NCOA2
MOL003044	Nuclear receptor coactivator 1	NCOA1
MOL003044	Calmodulin	CALM
MOL003542	Nitric oxide synthase, inducible	NOS2
MOL003542	Prostaglandin G/H synthase 1	PTGS1
MOL003542	Potassium voltage-gated channel subfamily H member 2	KCNH2
MOL003542	Estrogen receptor	ESR1
MOL003542	Androgen receptor	AR
MOL003542	Sodium channel protein type 5 subunit alpha	SCN5A
MOL003542	Peroxisome proliferator activated receptor gamma	PPARG
MOL003542	Prostaglandin G/H synthase 2	PTGS2
MOL003542	Carbonic anhydrase II	CA2
MOL003542	Coagulation factor VII	F7
MOL003542	Vascular endothelial growth factor receptor 2	KDR
MOL003542	Gamma-aminobutyric-acid receptor alpha-2 subunit	GABRA2
MOL003542	Retinoic acid receptor RXR-alpha	RXRA
MOL003542	CGMP-inhibited 3',5'-cyclic phosphodiesterase A	PDE3A
MOL003542	mRNA of Protein-tyrosine phosphatase, non-receptor type 1	PTPN1
MOL003542	DNA topoisomerase II	TOP2
MOL003542	Estrogen receptor beta	ESR2
MOL003542	Gamma-aminobutyric acid receptor subunit alpha-1	GABRA1
MOL003542	Dipeptidyl peptidase IV	DPP4
MOL003542	Glycogen phosphorylase, muscle form	PYGM
MOL003542	Mitogen-activated protein kinase 14	MAPK14
MOL003542	Glycogen synthase kinase-3 beta	GSK3B
MOL003542	Heat shock protein HSP 90	HSP90
MOL003542	Serine/threonine-protein kinase Chk1	CHEK1
MOL003542	Trypsin-1	PRSS1
MOL003542	Proto-oncogene serine/threonine-protein kinase Pim-1	PIM1
MOL003542	Cyclin-A2	CCNA2
MOL003542	Nuclear receptor coactivator 2	NCOA2
MOL003542	Calcium-activated potassium channel subunit alpha 1	KCNMA1
MOL003542	Calmodulin	CALM
MOL004367	Nitric oxide synthase, inducible	NOS2
MOL004367	Estrogen receptor	ESR1
MOL004367	Androgen receptor	AR
MOL004367	Peroxisome proliferator activated receptor gamma	PPARG
MOL004367	Prostaglandin G/H synthase 2	PTGS2
MOL004367	Carbonic anhydrase II	CA2
MOL004367	mRNA of Protein-tyrosine phosphatase, non-receptor type 1	PTPN1
MOL004367	Estrogen receptor beta	ESR2
MOL004367	Dipeptidyl peptidase IV	DPP4
MOL004367	Glycogen synthase kinase-3 beta	GSK3B
MOL004367	Heat shock protein HSP 90	HSP90
MOL004367	Trypsin-1	PRSS1
MOL004367	Proto-oncogene serine/threonine-protein kinase Pim-1	PIM1
MOL004367	Cyclin-A2	CCNA2
MOL004367	Nuclear receptor coactivator 2	NCOA2
MOL004367	Calmodulin	CALM
MOL004373	Nitric oxide synthase, inducible	NOS2
MOL004373	Prostaglandin G/H synthase 1	PTGS1
MOL004373	Muscarinic acetylcholine receptor M3	CHRM3
MOL004373	Potassium voltage-gated channel subfamily H member 2	KCNH2
MOL004373	Muscarinic acetylcholine receptor M1	CHRM1
MOL004373	Estrogen receptor	ESR1
MOL004373	Androgen receptor	AR
MOL004373	Sodium channel protein type 5 subunit alpha	SCN5A
MOL004373	Peroxisome proliferator activated receptor gamma	PPARG
MOL004373	Muscarinic acetylcholine receptor M5	CHRM5
MOL004373	Prostaglandin G/H synthase 2	PTGS2
MOL004373	Nitric-oxide synthase, endothelial	NOS3
MOL004373	Carbonic anhydrase II	CA2
MOL004373	Coagulation factor VII	F7
MOL004373	Vascular endothelial growth factor receptor 2	KDR
MOL004373	Retinoic acid receptor RXR-alpha	RXRA
MOL004373	Acetylcholinesterase	ACHE
MOL004373	Alpha-1B adrenergic receptor	ADRA1B
MOL004373	mRNA of Protein-tyrosine phosphatase, non-receptor type 1	PTPN1
MOL004373	Beta-2 adrenergic receptor	ADRB2
MOL004373	DNA topoisomerase II	TOP2
MOL004373	Estrogen receptor beta	ESR2
MOL004373	Dipeptidyl peptidase IV	DPP4
MOL004373	Mitogen-activated protein kinase 14	MAPK14
MOL004373	Glycogen synthase kinase-3 beta	GSK3B
MOL004373	Heat shock protein HSP 90	HSP90
MOL004373	Serine/threonine-protein kinase Chk1	CHEK1
MOL004373	Retinoic acid receptor RXR-beta	RXRB
MOL004373	Trypsin-1	PRSS1
MOL004373	Proto-oncogene serine/threonine-protein kinase Pim-1	PIM1
MOL004373	Cyclin-A2	CCNA2
MOL004373	Nuclear receptor coactivator 2	NCOA2
MOL004373	Nuclear receptor coactivator 1	NCOA1
MOL004373	Calcium-activated potassium channel subunit alpha 1	KCNMA1
MOL004373	Calmodulin	CALM
MOL004380	Prostaglandin G/H synthase 1	PTGS1
MOL004380	Dopamine D1 receptor	DRD1
MOL004380	Muscarinic acetylcholine receptor M3	CHRM3
MOL004380	Potassium voltage-gated channel subfamily H member 2	KCNH2
MOL004380	Muscarinic acetylcholine receptor M1	CHRM1
MOL004380	Estrogen receptor	ESR1
MOL004380	Androgen receptor	AR
MOL004380	D(1B) dopamine receptor	DRD5
MOL004380	Beta-1 adrenergic receptor	ADRB1
MOL004380	Sodium channel protein type 5 subunit alpha	SCN5A
MOL004380	Muscarinic acetylcholine receptor M5	CHRM5
MOL004380	Prostaglandin G/H synthase 2	PTGS2
MOL004380	Alpha-2A adrenergic receptor	ADRA2A
MOL004380	5-hydroxytryptamine 1A receptor	HTR1A
MOL004380	5-hydroxytryptamine receptor 3A	HTR3A
MOL004380	Muscarinic acetylcholine receptor M4	CHRM4
MOL004380	Delta-type opioid receptor	OPRD1
MOL004380	Acetylcholinesterase	ACHE
MOL004380	CGMP-inhibited 3',5'-cyclic phosphodiesterase A	PDE3A
MOL004380	Histamine H1 receptor	HRH1
MOL004380	5-hydroxytryptamine 2A receptor	HTR2A
MOL004380	Sodium-dependent noradrenaline transporter	SLC6A2
MOL004380	Alpha-1A adrenergic receptor	ADRA1A
MOL004380	Gamma-aminobutyric-acid receptor alpha-3 subunit	GABRA3
MOL004380	5-hydroxytryptamine 2C receptor	HTR2C
MOL004380	Muscarinic acetylcholine receptor M2	CHRM2
MOL004380	Alpha-2B adrenergic receptor	ADRA2B
MOL004380	Alpha-1B adrenergic receptor	ADRA1B
MOL004380	Sodium-dependent dopamine transporter	SLC6A3
MOL004380	Beta-2 adrenergic receptor	ADRB2
MOL004380	Alpha-1D adrenergic receptor	ADRA1D
MOL004380	Neuronal acetylcholine receptor subunit alpha-2	CHRNA2
MOL004380	Sodium-dependent serotonin transporter	SLC6A4
MOL004380	D(2) dopamine receptor	DRD2
MOL004380	Mu-type opioid receptor	OPRM1
MOL004380	Estrogen receptor beta	ESR2
MOL004380	Gamma-aminobutyric acid receptor subunit alpha-1	GABRA1
MOL004380	5-hydroxytryptamine 1B receptor	HTR1B
MOL004380	Dipeptidyl peptidase IV	DPP4
MOL004380	Glycogen synthase kinase-3 beta	GSK3B
MOL004380	Neuronal acetylcholine receptor protein, alpha-7 chain	CHRNA7
MOL004380	Gamma-aminobutyric acid receptor subunit gamma-3	GABRG3
MOL004380	Gamma-aminobutyric acid receptor subunit epsilon	GABRE
MOL004382	Estrogen receptor	ESR1
MOL004382	Androgen receptor	AR
MOL004382	Prostaglandin G/H synthase 2	PTGS2
MOL004382	Carbonic anhydrase II	CA2
MOL004382	DNA topoisomerase II	TOP2
MOL004382	Trypsin-1	PRSS1
MOL004382	Proto-oncogene serine/threonine-protein kinase Pim-1	PIM1
MOL004382	Nuclear receptor coactivator 2	NCOA2
MOL004382	Calmodulin	CALM
MOL004384	Nitric oxide synthase, inducible	NOS2
MOL004384	Estrogen receptor	ESR1
MOL004384	Androgen receptor	AR
MOL004384	Peroxisome proliferator activated receptor gamma	PPARG
MOL004384	Prostaglandin G/H synthase 2	PTGS2
MOL004384	Carbonic anhydrase II	CA2
MOL004384	Acetylcholinesterase	ACHE
MOL004384	mRNA of Protein-tyrosine phosphatase, non-receptor type 1	PTPN1
MOL004384	Estrogen receptor beta	ESR2
MOL004384	Dipeptidyl peptidase IV	DPP4
MOL004384	Mitogen-activated protein kinase 14	MAPK14
MOL004384	Glycogen synthase kinase-3 beta	GSK3B
MOL004384	Trypsin-1	PRSS1
MOL004384	Proto-oncogene serine/threonine-protein kinase Pim-1	PIM1
MOL004384	Cyclin-A2	CCNA2
MOL004384	Nuclear receptor coactivator 2	NCOA2
MOL004384	Calmodulin	CALM
MOL004386	Nitric oxide synthase, inducible	NOS2
MOL004386	Estrogen receptor	ESR1
MOL004386	Androgen receptor	AR
MOL004386	Peroxisome proliferator activated receptor gamma	PPARG
MOL004386	Prostaglandin G/H synthase 2	PTGS2
MOL004386	Carbonic anhydrase II	CA2
MOL004386	Acetylcholinesterase	ACHE
MOL004386	mRNA of Protein-tyrosine phosphatase, non-receptor type 1	PTPN1
MOL004386	DNA topoisomerase II	TOP2
MOL004386	Estrogen receptor beta	ESR2
MOL004386	Dipeptidyl peptidase IV	DPP4
MOL004386	Mitogen-activated protein kinase 14	MAPK14
MOL004386	Glycogen synthase kinase-3 beta	GSK3B
MOL004386	Trypsin-1	PRSS1
MOL004386	Proto-oncogene serine/threonine-protein kinase Pim-1	PIM1
MOL004386	Cyclin-A2	CCNA2
MOL004386	Nuclear receptor coactivator 2	NCOA2
MOL004386	Calmodulin	CALM
MOL004388	Nitric oxide synthase, inducible	NOS2
MOL004388	Prostaglandin G/H synthase 1	PTGS1
MOL004388	Estrogen receptor	ESR1
MOL004388	Androgen receptor	AR
MOL004388	Prostaglandin G/H synthase 2	PTGS2
MOL004388	mRNA of Protein-tyrosine phosphatase, non-receptor type 1	PTPN1
MOL004388	DNA topoisomerase II	TOP2
MOL004388	Estrogen receptor beta	ESR2
MOL004388	Dipeptidyl peptidase IV	DPP4
MOL004388	Glycogen synthase kinase-3 beta	GSK3B
MOL004388	Heat shock protein HSP 90	HSP90
MOL004388	Proto-oncogene serine/threonine-protein kinase Pim-1	PIM1
MOL004388	Calcium-activated potassium channel subunit alpha 1	KCNMA1
MOL004391	Nitric oxide synthase, inducible	NOS2
MOL004391	Prostaglandin G/H synthase 1	PTGS1
MOL004391	Muscarinic acetylcholine receptor M3	CHRM3
MOL004391	Muscarinic acetylcholine receptor M1	CHRM1
MOL004391	Estrogen receptor	ESR1
MOL004391	Androgen receptor	AR
MOL004391	Beta-1 adrenergic receptor	ADRB1
MOL004391	Sodium channel protein type 5 subunit alpha	SCN5A
MOL004391	Peroxisome proliferator activated receptor gamma	PPARG
MOL004391	Prostaglandin G/H synthase 2	PTGS2
MOL004391	Nitric-oxide synthase, endothelial	NOS3
MOL004391	Retinoic acid receptor RXR-alpha	RXRA
MOL004391	Acetylcholinesterase	ACHE
MOL004391	CGMP-inhibited 3',5'-cyclic phosphodiesterase A	PDE3A
MOL004391	Alpha-1B adrenergic receptor	ADRA1B
MOL004391	Sodium-dependent dopamine transporter	SLC6A3
MOL004391	Beta-2 adrenergic receptor	ADRB2
MOL004391	Alpha-1D adrenergic receptor	ADRA1D
MOL004391	Sodium-dependent serotonin transporter	SLC6A4
MOL004391	Estrogen receptor beta	ESR2
MOL004391	Gamma-aminobutyric acid receptor subunit alpha-1	GABRA1
MOL004391	Dipeptidyl peptidase IV	DPP4
MOL004391	Mitogen-activated protein kinase 14	MAPK14
MOL004391	Glycogen synthase kinase-3 beta	GSK3B
MOL004391	Heat shock protein HSP 90	HSP90
MOL004391	Serine/threonine-protein kinase Chk1	CHEK1
MOL004391	Proto-oncogene serine/threonine-protein kinase Pim-1	PIM1
MOL004391	Cyclin-A2	CCNA2
MOL004394	DNA topoisomerase II	TOP2
MOL004396	Nitric oxide synthase, inducible	NOS2
MOL004396	Estrogen receptor	ESR1
MOL004396	Androgen receptor	AR
MOL004396	Sodium channel protein type 5 subunit alpha	SCN5A
MOL004396	Peroxisome proliferator activated receptor gamma	PPARG
MOL004396	Prostaglandin G/H synthase 2	PTGS2
MOL004396	Carbonic anhydrase II	CA2
MOL004396	Alpha-1B adrenergic receptor	ADRA1B
MOL004396	mRNA of Protein-tyrosine phosphatase, non-receptor type 1	PTPN1
MOL004396	Beta-2 adrenergic receptor	ADRB2
MOL004396	Estrogen receptor beta	ESR2
MOL004396	Dipeptidyl peptidase IV	DPP4
MOL004396	Mitogen-activated protein kinase 14	MAPK14
MOL004396	Heat shock protein HSP 90	HSP90
MOL004396	Trypsin-1	PRSS1
MOL004396	Proto-oncogene serine/threonine-protein kinase Pim-1	PIM1
MOL004396	Cyclin-A2	CCNA2
MOL004396	Nuclear receptor coactivator 2	NCOA2
MOL004396	Calmodulin	CALM
MOL004425	DNA topoisomerase II	TOP2
MOL004427	Prostaglandin G/H synthase 2	PTGS2
MOL004427	Carbonic anhydrase II	CA2
MOL004427	mRNA of Protein-tyrosine phosphatase, non-receptor type 1	PTPN1
MOL004427	DNA topoisomerase II	TOP2
MOL004427	Nuclear receptor coactivator 2	NCOA2

## Sheet: EZ
molecule_ID	target_name	Gene symbol
MOL000296	Prostaglandin G/H synthase 1	PTGS1
MOL000296	Muscarinic acetylcholine receptor M3	CHRM3
MOL000296	Muscarinic acetylcholine receptor M1	CHRM1
MOL000296	Estrogen receptor	ESR1
MOL000296	Androgen receptor	AR
MOL000296	Sodium channel protein type 5 subunit alpha	SCN5A
MOL000296	Peroxisome proliferator activated receptor gamma	PPARG
MOL000296	Prostaglandin G/H synthase 2	PTGS2
MOL000296	Nitric-oxide synthase, endothelial	NOS3
MOL000296	Carbonic anhydrase II	CA2
MOL000296	Gamma-aminobutyric-acid receptor alpha-2 subunit	GABRA2
MOL000296	Retinoic acid receptor RXR-alpha	RXRA
MOL000296	Acetylcholinesterase	ACHE
MOL000296	CGMP-inhibited 3',5'-cyclic phosphodiesterase A	PDE3A
MOL000296	Gamma-aminobutyric-acid receptor alpha-5 subunit	GABRA5
MOL000296	Sodium-dependent noradrenaline transporter	SLC6A2
MOL000296	Gamma-aminobutyric-acid receptor alpha-3 subunit	GABRA3
MOL000296	Progesterone receptor	PGR
MOL000296	Muscarinic acetylcholine receptor M2	CHRM2
MOL000296	Alpha-1B adrenergic receptor	ADRA1B
MOL000296	Glucocorticoid receptor	NR3C1
MOL000296	Gamma-aminobutyric acid receptor subunit alpha-1	GABRA1
MOL000296	Dipeptidyl peptidase IV	DPP4
MOL000296	Alcohol dehydrogenase 1B	ADH1B
MOL000296	Alcohol dehydrogenase 1C	ADH1C
MOL000296	Trypsin-1	PRSS1
MOL000296	Glutamate receptor 2	GRIA2
MOL000296	Nuclear receptor coactivator 2	NCOA2
MOL000296	Gamma-aminobutyric-acid receptor subunit alpha-6	GABRA6
MOL000889	Nitric oxide synthase, inducible	NOS2
MOL000889	Muscarinic acetylcholine receptor M3	CHRM3
MOL000889	Muscarinic acetylcholine receptor M1	CHRM1
MOL000889	Prostaglandin G/H synthase 2	PTGS2
MOL000889	Acetylcholinesterase	ACHE
MOL000889	Muscarinic acetylcholine receptor M2	CHRM2
MOL000889	Gamma-aminobutyric acid receptor subunit alpha-1	GABRA1
MOL000889	Dipeptidyl peptidase IV	DPP4
MOL000889	Neuronal acetylcholine receptor protein, alpha-7 chain	CHRNA7
MOL000889	Gamma-aminobutyric-acid receptor subunit alpha-6	GABRA6
MOL000889	Glutamate receptor, ionotropic kainate 2	GRIK2
MOL000901	Aldose reductase	AKR1B1
MOL000901	Gamma-aminobutyric acid receptor subunit alpha-1	GABRA1
MOL000901	Dipeptidyl peptidase IV	DPP4
MOL000901	Cathepsin D	CTSD
MOL000901	Cholinesterase	BCHE
MOL000901	Trypsin-1	PRSS1
MOL000901	Proto-oncogene serine/threonine-protein kinase Pim-1	PIM1
MOL000901	Gamma-aminobutyric-acid receptor subunit alpha-6	GABRA6
MOL000902	Muscarinic acetylcholine receptor M3	CHRM3
MOL000902	Estrogen receptor	ESR1
MOL000902	Androgen receptor	AR
MOL000902	Acetylcholinesterase	ACHE
MOL000902	Progesterone receptor	PGR
MOL000902	Muscarinic acetylcholine receptor M2	CHRM2
MOL000902	Glucocorticoid receptor	NR3C1
MOL000906	Androgen receptor	AR
MOL000915	Trypsin-1	PRSS1
MOL000208	Muscarinic acetylcholine receptor M3	CHRM3
MOL000208	Muscarinic acetylcholine receptor M1	CHRM1
MOL000208	Estrogen receptor	ESR1
MOL000208	Carbonic anhydrase II	CA2
MOL000208	Acetylcholinesterase	ACHE
MOL000208	Muscarinic acetylcholine receptor M2	CHRM2
MOL000208	Dipeptidyl peptidase IV	DPP4
MOL000208	Alcohol dehydrogenase 1C	ADH1C
MOL000208	Trypsin-1	PRSS1
MOL000474	Muscarinic acetylcholine receptor M3	CHRM3
MOL000474	Muscarinic acetylcholine receptor M1	CHRM1
MOL000474	Prostaglandin G/H synthase 2	PTGS2
MOL000474	Nitric-oxide synthase, endothelial	NOS3
MOL000474	Acetylcholinesterase	ACHE
MOL000474	Muscarinic acetylcholine receptor M2	CHRM2
MOL000474	Alpha-1B adrenergic receptor	ADRA1B
MOL000474	Gamma-aminobutyric acid receptor subunit alpha-1	GABRA1
MOL000474	Dipeptidyl peptidase IV	DPP4
MOL000474	Gamma-aminobutyric-acid receptor subunit alpha-6	GABRA6
MOL000891	Gamma-aminobutyric-acid receptor alpha-2 subunit	GABRA2
MOL000891	Dipeptidyl peptidase IV	DPP4
MOL000891	Trypsin-1	PRSS1
MOL000897	Gamma-aminobutyric-acid receptor alpha-2 subunit	GABRA2
MOL000897	Acetylcholinesterase	ACHE
MOL000897	Gamma-aminobutyric acid receptor subunit alpha-1	GABRA1
MOL000897	Trypsin-1	PRSS1
MOL000900	Estrogen receptor	ESR1
MOL000900	Androgen receptor	AR
MOL000900	Nitric-oxide synthase, endothelial	NOS3
MOL000900	Carbonic anhydrase II	CA2
MOL000900	Gamma-aminobutyric-acid receptor alpha-2 subunit	GABRA2
MOL000900	Retinoic acid receptor RXR-alpha	RXRA
MOL000900	Acetylcholinesterase	ACHE
MOL000900	Gamma-aminobutyric-acid receptor alpha-5 subunit	GABRA5
MOL000900	Gamma-aminobutyric-acid receptor alpha-3 subunit	GABRA3
MOL000900	Progesterone receptor	PGR
MOL000900	Mineralocorticoid receptor	NR3C2
MOL000900	Glucocorticoid receptor	NR3C1
MOL000900	Gamma-aminobutyric acid receptor subunit alpha-1	GABRA1
MOL000900	Dipeptidyl peptidase IV	DPP4
MOL000900	Trypsin-1	PRSS1
MOL000900	Gamma-aminobutyric-acid receptor subunit alpha-6	GABRA6
MOL000903	Estrogen receptor	ESR1
MOL000903	Androgen receptor	AR
MOL000903	Mineralocorticoid receptor	NR3C2
MOL000903	Glucocorticoid receptor	NR3C1
MOL000935	Muscarinic acetylcholine receptor M3	CHRM3
MOL000935	Estrogen receptor	ESR1
MOL000935	Nitric-oxide synthase, endothelial	NOS3
MOL000935	Acetylcholinesterase	ACHE
MOL000935	Muscarinic acetylcholine receptor M2	CHRM2
MOL000935	Alcohol dehydrogenase 1C	ADH1C
MOL000935	Trypsin-1	PRSS1
MOL000937	Muscarinic acetylcholine receptor M3	CHRM3
MOL000937	Estrogen receptor	ESR1
MOL000937	Acetylcholinesterase	ACHE
MOL000937	Muscarinic acetylcholine receptor M2	CHRM2
MOL000938	Muscarinic acetylcholine receptor M1	CHRM1
MOL000938	Gamma-aminobutyric-acid receptor alpha-2 subunit	GABRA2
MOL000938	Acetylcholinesterase	ACHE
MOL000938	Gamma-aminobutyric-acid receptor alpha-5 subunit	GABRA5
MOL000938	Sodium-dependent noradrenaline transporter	SLC6A2
MOL000938	Gamma-aminobutyric-acid receptor alpha-3 subunit	GABRA3
MOL000938	Muscarinic acetylcholine receptor M2	CHRM2
MOL000938	Gamma-aminobutyric acid receptor subunit alpha-1	GABRA1
MOL000938	Dipeptidyl peptidase IV	DPP4
MOL000938	Trypsin-1	PRSS1
MOL000938	Glutamate receptor 2	GRIA2
MOL000938	Gamma-aminobutyric-acid receptor subunit alpha-6	GABRA6
MOL000908	Apoptosis regulator Bcl-2	BCL2
MOL000908	Cell division control protein 2 homolog	CDC2
MOL000908	Cellular tumor antigen p53	TP53
MOL000908	Retinoblastoma-associated protein	RB1
MOL000908	Prostaglandin G/H synthase 1	PTGS1
MOL000908	Muscarinic acetylcholine receptor M3	CHRM3
MOL000908	Muscarinic acetylcholine receptor M1	CHRM1
MOL000908	Estrogen receptor	ESR1
MOL000908	Prostaglandin G/H synthase 2	PTGS2
MOL000908	Nitric-oxide synthase, endothelial	NOS3
MOL000908	Carbonic anhydrase II	CA2
MOL000908	Gamma-aminobutyric-acid receptor alpha-2 subunit	GABRA2
MOL000908	Retinoic acid receptor RXR-alpha	RXRA
MOL000908	Acetylcholinesterase	ACHE
MOL000908	Gamma-aminobutyric-acid receptor alpha-5 subunit	GABRA5
MOL000908	Sodium-dependent noradrenaline transporter	SLC6A2
MOL000908	Alpha-1A adrenergic receptor	ADRA1A
MOL000908	Gamma-aminobutyric-acid receptor alpha-3 subunit	GABRA3
MOL000908	Muscarinic acetylcholine receptor M2	CHRM2
MOL000908	Gamma-aminobutyric acid receptor subunit alpha-1	GABRA1
MOL000908	Dipeptidyl peptidase IV	DPP4
MOL000908	Neuronal acetylcholine receptor protein, alpha-7 chain	CHRNA7
MOL000908	Trypsin-1	PRSS1
MOL000908	Nuclear receptor coactivator 2	NCOA2
MOL000908	Gamma-aminobutyric-acid receptor subunit alpha-6	GABRA6
MOL000910	Nitric oxide synthase, inducible	NOS2
MOL000910	Prostaglandin G/H synthase 1	PTGS1
MOL000910	Muscarinic acetylcholine receptor M1	CHRM1
MOL000910	Estrogen receptor	ESR1
MOL000910	Androgen receptor	AR
MOL000910	Prostaglandin G/H synthase 2	PTGS2
MOL000910	Nitric-oxide synthase, endothelial	NOS3
MOL000910	Gamma-aminobutyric-acid receptor alpha-2 subunit	GABRA2
MOL000910	Acetylcholinesterase	ACHE
MOL000910	Sodium-dependent noradrenaline transporter	SLC6A2
MOL000910	Glucocorticoid receptor	NR3C1
MOL000910	Gamma-aminobutyric acid receptor subunit alpha-1	GABRA1
MOL000910	Dipeptidyl peptidase IV	DPP4
MOL000910	Trypsin-1	PRSS1
MOL000910	Glutamate receptor 2	GRIA2
MOL001603	Nitric oxide synthase, inducible	NOS2
MOL001603	Estrogen receptor	ESR1
MOL001603	Androgen receptor	AR
MOL001603	Sodium channel protein type 5 subunit alpha	SCN5A
MOL001603	Peroxisome proliferator activated receptor gamma	PPARG
MOL001603	Prostaglandin G/H synthase 2	PTGS2
MOL001603	Nitric-oxide synthase, endothelial	NOS3
MOL001603	Dipeptidyl peptidase IV	DPP4
MOL001603	Mitogen-activated protein kinase 14	MAPK14
MOL001603	Glycogen synthase kinase-3 beta	GSK3B
MOL001603	Heat shock protein HSP 90	HSP90
MOL001603	Trypsin-1	PRSS1

## Sheet: BZL
molecule_ID	target_name	Gene symbol
MOL000006	Nitric oxide synthase, inducible	NOS2
MOL000006	Insulin receptor	INSR
MOL000006	Androgen receptor	AR
MOL000006	Prostaglandin G/H synthase 2	PTGS2
MOL000006	72 kDa type IV collagenase	MMP2
MOL000006	Tumor necrosis factor	TNF
MOL000006	Epidermal growth factor receptor	EGFR
MOL000006	Hepatocyte growth factor receptor	MET
MOL000006	Interleukin-6	IL6
MOL000006	Interstitial collagenase	Caspase-7
MOL000006	Mitogen-activated protein kinase 1	MAPK1
MOL000006	Interferon gamma	IFNG
MOL000006	Transcription factor AP-1	JUN
MOL000006	Xanthine dehydrogenase/oxidase	XDH
MOL000006	Cellular tumor antigen p53	TP53
MOL000006	Amyloid beta A4 protein	APP
MOL000006	Glutathione S-transferase P	GSTP1
MOL000006	Vascular endothelial growth factor A	VEGFA
MOL000006	DNA topoisomerase 1	TOP1
MOL000006	Heme oxygenase 1	HMOX1
MOL000006	Retinoblastoma-associated protein	RB1
MOL000006	Caspase-7	CASP7
MOL000006	Interleukin-2	IL2
MOL000006	Prostaglandin G/H synthase 1	PTGS1
MOL000006	Estrogen receptor	ESR1
MOL000006	Peroxisome proliferator activated receptor gamma	PPARG
MOL000006	Carbonic anhydrase II	CA2
MOL000006	mRNA of Protein-tyrosine phosphatase, non-receptor type 1	PTPN1
MOL000006	Estrogen receptor beta	ESR2
MOL000006	Dipeptidyl peptidase IV	DPP4
MOL000006	Mitogen-activated protein kinase 14	MAPK14
MOL000006	Glycogen synthase kinase-3 beta	GSK3B
MOL000006	Heat shock protein HSP 90	HSP90
MOL000006	Phosphatidylinositol-4,5-bisphosphate 3-kinase catalytic subunit, gamma isoform	PIK3CG
MOL000006	Trypsin-1	PRSS1
MOL000006	Proto-oncogene serine/threonine-protein kinase Pim-1	PIM1
MOL000006	Cyclin-A2	CCNA2
MOL000006	Nuclear receptor coactivator 2	NCOA2
MOL000098	Nitric oxide synthase, inducible	NOS2
MOL000098	Prostaglandin G/H synthase 1	PTGS1
MOL000098	Insulin receptor	INSR
MOL000098	Estrogen receptor	ESR1
MOL000098	Androgen receptor	AR
MOL000098	Apoptosis regulator Bcl-2	BCL2
MOL000098	Arachidonate 5-lipoxygenase	ALOX5
MOL000098	Prostaglandin G/H synthase 2	PTGS2
MOL000098	Ornithine decarboxylase	ODC1
MOL000098	Acetyl-CoA carboxylase 1	ACACA
MOL000098	72 kDa type IV collagenase	MMP2
MOL000098	Tumor necrosis factor	TNF
MOL000098	Epidermal growth factor receptor	EGFR
MOL000098	Estrogen receptor beta	ESR2
MOL000098	Maltase-glucoamylase, intestinal	MGAM
MOL000098	Urokinase-type plasminogen activator	PLAU
MOL000098	Interleukin-6	IL6
MOL000098	Interstitial collagenase	MMP1
MOL000098	Mitogen-activated protein kinase 1	MAPK1
MOL000098	Serum paraoxonase/arylesterase 1	PON1
MOL000098	Cathepsin D	CTSD
MOL000098	Interferon gamma	IFNG
MOL000098	Transcription factor AP-1	JUN
MOL000098	C-C motif chemokine 2	CCL2
MOL000098	Interleukin-1 beta	IL1B
MOL000098	Glycogen synthase kinase-3 beta	GSK3B
MOL000098	E-selectin	SELE
MOL000098	Myeloperoxidase	MPO
MOL000098	Cell division control protein 2 homolog	CDC2
MOL000098	Tissue-type plasminogen activator	PLAT
MOL000098	Gap junction alpha-1 protein	GJA1
MOL000098	Vascular cell adhesion protein 1	VCAM1
MOL000098	Thrombomodulin	THBD
MOL000098	Tissue factor	F3
MOL000098	NAD(P)H dehydrogenase [quinone] 1	NQO1
MOL000098	Xanthine dehydrogenase/oxidase	XDH
MOL000098	Prostaglandin E2 receptor EP3 subtype	PTGER3
MOL000098	Superoxide dismutase [Cu-Zn]	SOD1
MOL000098	Cytochrome P450 3A4	CYP3A4
MOL000098	Cellular tumor antigen p53	TP53
MOL000098	Cytochrome P450 1A2	CYP1A2
MOL000098	Collagen alpha-1(I) chain	COL1A1
MOL000098	Glutathione S-transferase P	GSTP1
MOL000098	Pro-epidermal growth factor	EGF
MOL000098	Vascular endothelial growth factor A	VEGFA
MOL000098	NADPH--cytochrome P450 reductase	POR
MOL000098	Estrogen sulfotransferase	SULT
MOL000098	DNA topoisomerase 1	TOP1
MOL000098	Heme oxygenase 1	HMOX1
MOL000098	Collagen alpha-1(III) chain	COL3A1
MOL000098	Retinoblastoma-associated protein	RB1
MOL000098	Glutathione S-transferase Mu 1	GSTM1
MOL000098	78 kDa glucose-regulated protein	HSPA5
MOL000098	Prostatic acid phosphatase	ACPP
MOL000098	Aryl hydrocarbon receptor	AHR
MOL000098	Glutathione S-transferase Mu 2	GSTM2
MOL000098	Interleukin-2	IL2
MOL000098	Potassium voltage-gated channel subfamily H member 2	KCNH2
MOL000098	Sodium channel protein type 5 subunit alpha	SCN5A
MOL000098	Peroxisome proliferator activated receptor gamma	PPARG
MOL000098	Nitric-oxide synthase, endothelial	NOS3
MOL000098	Carbonic anhydrase II	CA2
MOL000098	Coagulation factor VII	F7
MOL000098	Retinoic acid receptor RXR-alpha	RXRA
MOL000098	Acetylcholinesterase	ACHE
MOL000098	mRNA of Protein-tyrosine phosphatase, non-receptor type 1	PTPN1
MOL000098	Beta-2 adrenergic receptor	ADRB2
MOL000098	DNA topoisomerase II	TOP2
MOL000098	Aldose reductase	AKR1B1
MOL000098	Gamma-aminobutyric acid receptor subunit alpha-1	GABRA1
MOL000098	Dipeptidyl peptidase IV	DPP4
MOL000098	Mitogen-activated protein kinase 14	MAPK14
MOL000098	Stromelysin-1	MMP3
MOL000098	Heat shock protein HSP 90	HSP90
MOL000098	Phosphatidylinositol-4,5-bisphosphate 3-kinase catalytic subunit, gamma isoform	PIK3CG
MOL000098	Amine oxidase [flavin-containing] B	MAOB
MOL000098	Serine/threonine-protein kinase Chk1	CHEK1
MOL000098	Trypsin-1	PRSS1
MOL000098	Proto-oncogene serine/threonine-protein kinase Pim-1	PIM1
MOL000098	Cyclin-A2	CCNA2
MOL000098	Nuclear receptor coactivator 2	NCOA2
MOL000173	Nitric oxide synthase, inducible	NOS2
MOL000173	Prostaglandin G/H synthase 1	PTGS1
MOL000173	Apoptosis regulator Bcl-2	BCL2
MOL000173	Prostaglandin G/H synthase 2	PTGS2
MOL000173	Vascular endothelial growth factor receptor 2	KDR
MOL000173	Tumor necrosis factor	TNF
MOL000173	Interleukin-6	IL6
MOL000173	Interstitial collagenase	MMP1
MOL000173	Transcription factor AP-1	JUN
MOL000173	C-C motif chemokine 2	CCL2
MOL000173	Glycogen synthase kinase-3 beta	GSK3B
MOL000173	Prostaglandin E2 receptor EP3 subtype	PTGER3
MOL000173	Cellular tumor antigen p53	TP53
MOL000173	Estrogen receptor	ESR1
MOL000173	Androgen receptor	AR
MOL000173	Sodium channel protein type 5 subunit alpha	SCN5A
MOL000173	Peroxisome proliferator activated receptor gamma	PPARG
MOL000173	Carbonic anhydrase II	CA2
MOL000173	Retinoic acid receptor RXR-alpha	RXRA
MOL000173	CGMP-inhibited 3',5'-cyclic phosphodiesterase A	PDE3A
MOL000173	mRNA of Protein-tyrosine phosphatase, non-receptor type 1	PTPN1
MOL000173	Beta-2 adrenergic receptor	ADRB2
MOL000173	Estrogen receptor beta	ESR2
MOL000173	Gamma-aminobutyric acid receptor subunit alpha-1	GABRA1
MOL000173	Dipeptidyl peptidase IV	DPP4
MOL000173	Mitogen-activated protein kinase 14	MAPK14
MOL000173	Heat shock protein HSP 90	HSP90
MOL000173	Phosphatidylinositol-4,5-bisphosphate 3-kinase catalytic subunit, gamma isoform	PIK3CG
MOL000173	Serine/threonine-protein kinase Chk1	CHEK1
MOL000173	Trypsin-1	PRSS1
MOL000173	Proto-oncogene serine/threonine-protein kinase Pim-1	PIM1
MOL000173	Cyclin-A2	CCNA2
MOL000173	Calmodulin	CALM
MOL000351	Nitric oxide synthase, inducible	NOS2
MOL000351	Prostaglandin G/H synthase 1	PTGS1
MOL000351	Estrogen receptor	ESR1
MOL000351	Androgen receptor	AR
MOL000351	Sodium channel protein type 5 subunit alpha	SCN5A
MOL000351	Peroxisome proliferator activated receptor gamma	PPARG
MOL000351	Prostaglandin G/H synthase 2	PTGS2
MOL000351	Carbonic anhydrase II	CA2
MOL000351	mRNA of Protein-tyrosine phosphatase, non-receptor type 1	PTPN1
MOL000351	DNA topoisomerase II	TOP2
MOL000351	Estrogen receptor beta	ESR2
MOL000351	Dipeptidyl peptidase IV	DPP4
MOL000351	Peroxisome proliferator activated receptor delta	PPARD
MOL000351	Mitogen-activated protein kinase 14	MAPK14
MOL000351	Glycogen synthase kinase-3 beta	GSK3B
MOL000351	Heat shock protein HSP 90	HSP90
MOL000351	Phosphatidylinositol-4,5-bisphosphate 3-kinase catalytic subunit, gamma isoform	PIK3CG
MOL000351	Serine/threonine-protein kinase Chk1	CHEK1
MOL000351	Trypsin-1	PRSS1
MOL000351	Proto-oncogene serine/threonine-protein kinase Pim-1	PIM1
MOL000351	Cyclin-A2	CCNA2
MOL000351	Nuclear receptor coactivator 2	NCOA2
MOL000351	Calmodulin	CALM
MOL000358	Apoptosis regulator Bcl-2	BCL2
MOL000358	Serum paraoxonase/arylesterase 1	PON1
MOL000358	Transcription factor AP-1	JUN
MOL000358	Microtubule-associated protein 2	MAP2
MOL000358	Nitric oxide synthase, inducible	NOS2
MOL000358	Prostaglandin G/H synthase 1	PTGS1
MOL000358	Dopamine D1 receptor	DRD1
MOL000358	Muscarinic acetylcholine receptor M3	CHRM3
MOL000358	Potassium voltage-gated channel subfamily H member 2	KCNH2
MOL000358	Muscarinic acetylcholine receptor M1	CHRM1
MOL000358	Estrogen receptor	ESR1
MOL000358	Androgen receptor	AR
MOL000358	Sodium channel protein type 5 subunit alpha	SCN5A
MOL000358	Peroxisome proliferator activated receptor gamma	PPARG
MOL000358	Prostaglandin G/H synthase 2	PTGS2
MOL000358	Carbonic anhydrase II	CA2
MOL000358	Gamma-aminobutyric-acid receptor alpha-2 subunit	GABRA2
MOL000358	Muscarinic acetylcholine receptor M4	CHRM4
MOL000358	Acetylcholinesterase	ACHE
MOL000358	CGMP-inhibited 3',5'-cyclic phosphodiesterase A	PDE3A
MOL000358	5-hydroxytryptamine 2A receptor	HTR2A
MOL000358	Gamma-aminobutyric-acid receptor alpha-5 subunit	GABRA5
MOL000358	Alpha-1A adrenergic receptor	ADRA1A
MOL000358	Gamma-aminobutyric-acid receptor alpha-3 subunit	GABRA3
MOL000358	Progesterone receptor	PGR
MOL000358	Muscarinic acetylcholine receptor M2	CHRM2
MOL000358	Alpha-1B adrenergic receptor	ADRA1B
MOL000358	mRNA of Protein-tyrosine phosphatase, non-receptor type 1	PTPN1
MOL000358	Beta-2 adrenergic receptor	ADRB2
MOL000358	Neuronal acetylcholine receptor subunit alpha-2	CHRNA2
MOL000358	Sodium-dependent serotonin transporter	SLC6A4
MOL000358	Mu-type opioid receptor	OPRM1
MOL000358	Estrogen receptor beta	ESR2
MOL000358	Glucocorticoid receptor	NR3C1
MOL000358	Gamma-aminobutyric acid receptor subunit alpha-1	GABRA1
MOL000358	Dipeptidyl peptidase IV	DPP4
MOL000358	Mitogen-activated protein kinase 14	MAPK14
MOL000358	Glycogen synthase kinase-3 beta	GSK3B
MOL000358	Heat shock protein HSP 90	HSP90
MOL000358	Phosphatidylinositol-4,5-bisphosphate 3-kinase catalytic subunit, gamma isoform	PIK3CG
MOL000358	Neuronal acetylcholine receptor protein, alpha-7 chain	CHRNA7
MOL000358	Serine/threonine-protein kinase Chk1	CHEK1
MOL000358	Trypsin-1	PRSS1
MOL000358	Proto-oncogene serine/threonine-protein kinase Pim-1	PIM1
MOL000358	Cyclin-A2	CCNA2
MOL000358	Nuclear receptor coactivator 2	NCOA2
MOL000359	Estrogen receptor	ESR1
MOL000359	Androgen receptor	AR
MOL000359	Progesterone receptor	PGR
MOL000359	Mineralocorticoid receptor	NR3C2
MOL000359	Glucocorticoid receptor	NR3C1
MOL000359	Nuclear receptor coactivator 2	NCOA2
MOL000449	Nitric oxide synthase, inducible	NOS2
MOL000449	Prostaglandin G/H synthase 1	PTGS1
MOL000449	Muscarinic acetylcholine receptor M3	CHRM3
MOL000449	Muscarinic acetylcholine receptor M1	CHRM1
MOL000449	Estrogen receptor	ESR1
MOL000449	Androgen receptor	AR
MOL000449	Beta-1 adrenergic receptor	ADRB1
MOL000449	Sodium channel protein type 5 subunit alpha	SCN5A
MOL000449	Peroxisome proliferator activated receptor gamma	PPARG
MOL000449	Prostaglandin G/H synthase 2	PTGS2
MOL000449	Nitric-oxide synthase, endothelial	NOS3
MOL000449	Alpha-2A adrenergic receptor	ADRA2A
MOL000449	Carbonic anhydrase II	CA2
MOL000449	Retinoic acid receptor RXR-alpha	RXRA
MOL000449	Acetylcholinesterase	ACHE
MOL000449	5-hydroxytryptamine 2A receptor	HTR2A
MOL000449	Sodium-dependent noradrenaline transporter	SLC6A2
MOL000449	Alpha-1A adrenergic receptor	ADRA1A
MOL000449	Gamma-aminobutyric-acid receptor alpha-3 subunit	GABRA3
MOL000449	Progesterone receptor	PGR
MOL000449	Muscarinic acetylcholine receptor M2	CHRM2
MOL000449	Alpha-1B adrenergic receptor	ADRA1B
MOL000449	Sodium-dependent dopamine transporter	SLC6A3
MOL000449	Mineralocorticoid receptor	NR3C2
MOL000449	Beta-2 adrenergic receptor	ADRB2
MOL000449	Aldose reductase	AKR1B1
MOL000449	Glucocorticoid receptor	NR3C1
MOL000449	Gamma-aminobutyric acid receptor subunit alpha-1	GABRA1
MOL000449	Dipeptidyl peptidase IV	DPP4
MOL000449	Urokinase-type plasminogen activator	PLAU
MOL000449	Leukotriene A-4 hydrolase	LTA4H
MOL000449	Amine oxidase [flavin-containing] B	MAOB
MOL000449	Amine oxidase [flavin-containing] A	MAOA
MOL000449	Neuronal acetylcholine receptor protein, alpha-7 chain	CHRNA7
MOL000449	Alcohol dehydrogenase 1C	ADH1C
MOL000449	Chymotrypsinogen B	CTRB1
MOL000449	Trypsin-1	PRSS1
MOL000449	Nuclear receptor coactivator 2	NCOA2
MOL000449	Nuclear receptor coactivator 1	NCOA1
MOL000953	Estrogen receptor	ESR1
MOL000953	Androgen receptor	AR
MOL000953	Progesterone receptor	PGR
MOL000953	Mineralocorticoid receptor	NR3C2
MOL000953	Glucocorticoid receptor	NR3C1
MOL000953	Dipeptidyl peptidase IV	DPP4
MOL000953	Trypsin-1	PRSS1
MOL000953	Nuclear receptor coactivator 2	NCOA2
MOL001040	Nitric oxide synthase, inducible	NOS2
MOL001040	Prostaglandin G/H synthase 1	PTGS1
MOL001040	Estrogen receptor	ESR1
MOL001040	Androgen receptor	AR
MOL001040	Peroxisome proliferator activated receptor gamma	PPARG
MOL001040	Prostaglandin G/H synthase 2	PTGS2
MOL001040	Carbonic anhydrase II	CA2
MOL001040	Acetylcholinesterase	ACHE
MOL001040	Progesterone receptor	PGR
MOL001040	mRNA of Protein-tyrosine phosphatase, non-receptor type 1	PTPN1
MOL001040	Mineralocorticoid receptor	NR3C2
MOL001040	Estrogen receptor beta	ESR2
MOL001040	Glucocorticoid receptor	NR3C1
MOL001040	Dipeptidyl peptidase IV	DPP4
MOL001040	Mitogen-activated protein kinase 14	MAPK14
MOL001040	Glycogen synthase kinase-3 beta	GSK3B
MOL001040	Heat shock protein HSP 90	HSP90
MOL001040	Cyclin-A2	CCNA2
MOL001735	Nitric oxide synthase, inducible	NOS2
MOL001735	Prostaglandin G/H synthase 1	PTGS1
MOL001735	Estrogen receptor	ESR1
MOL001735	Androgen receptor	AR
MOL001735	Peroxisome proliferator activated receptor gamma	PPARG
MOL001735	Prostaglandin G/H synthase 2	PTGS2
MOL001735	Nitric-oxide synthase, endothelial	NOS3
MOL001735	Carbonic anhydrase II	CA2
MOL001735	Acetylcholinesterase	ACHE
MOL001735	mRNA of Protein-tyrosine phosphatase, non-receptor type 1	PTPN1
MOL001735	Estrogen receptor beta	ESR2
MOL001735	Dipeptidyl peptidase IV	DPP4
MOL001735	Mitogen-activated protein kinase 14	MAPK14
MOL001735	Glycogen synthase kinase-3 beta	GSK3B
MOL001735	Heat shock protein HSP 90	HSP90
MOL001735	Rhodopsin	RHO
MOL001735	Phosphatidylinositol-4,5-bisphosphate 3-kinase catalytic subunit, gamma isoform	PIK3CG
MOL001735	Serine/threonine-protein kinase Chk1	CHEK1
MOL001735	Trypsin-1	PRSS1
MOL001735	Proto-oncogene serine/threonine-protein kinase Pim-1	PIM1
MOL001735	Cyclin-A2	CCNA2
MOL001735	Nuclear receptor coactivator 2	NCOA2
MOL001735	Nuclear receptor coactivator 1	NCOA1
MOL001735	Calmodulin	CALM
MOL001755	Estrogen receptor	ESR1
MOL001755	Androgen receptor	AR
MOL001755	Progesterone receptor	PGR
MOL001755	Mineralocorticoid receptor	NR3C2
MOL001755	Glucocorticoid receptor	NR3C1
MOL001973	Estrogen receptor	ESR1
MOL001973	Androgen receptor	AR
MOL001973	Progesterone receptor	PGR
MOL002714	Apoptosis regulator Bcl-2	BCL2
MOL002714	Prostaglandin G/H synthase 2	PTGS2
MOL002714	Myeloperoxidase	MPO
MOL002714	Cell division control protein 2 homolog	CDC2
MOL002714	Cellular tumor antigen p53	TP53
MOL002714	Vascular endothelial growth factor A	VEGFA
MOL002714	Aryl hydrocarbon receptor	AHR
MOL002714	Egl nine homolog 1	EGLN1
MOL002714	Cytochrome c	CYCS
MOL002714	Nitric oxide synthase, inducible	NOS2
MOL002714	Prostaglandin G/H synthase 1	PTGS1
MOL002714	Estrogen receptor	ESR1
MOL002714	Androgen receptor	AR
MOL002714	Peroxisome proliferator activated receptor gamma	PPARG
MOL002714	Carbonic anhydrase II	CA2
MOL002714	CGMP-inhibited 3',5'-cyclic phosphodiesterase A	PDE3A
MOL002714	mRNA of Protein-tyrosine phosphatase, non-receptor type 1	PTPN1
MOL002714	Estrogen receptor beta	ESR2
MOL002714	Dipeptidyl peptidase IV	DPP4
MOL002714	Mitogen-activated protein kinase 14	MAPK14
MOL002714	Glycogen synthase kinase-3 beta	GSK3B
MOL002714	Heat shock protein HSP 90	HSP90
MOL002714	Phosphatidylinositol-4,5-bisphosphate 3-kinase catalytic subunit, gamma isoform	PIK3CG
MOL002714	Serine/threonine-protein kinase Chk1	CHEK1
MOL002714	Trypsin-1	PRSS1
MOL002714	Proto-oncogene serine/threonine-protein kinase Pim-1	PIM1
MOL002714	Cyclin-A2	CCNA2
MOL002714	Nuclear receptor coactivator 2	NCOA2
MOL002714	Nuclear receptor coactivator 1	NCOA1
MOL002714	Calmodulin	CALM
MOL002776	Carbonic anhydrase II	CA2
MOL002776	mRNA of Protein-tyrosine phosphatase, non-receptor type 1	PTPN1
MOL002776	Glycogen synthase kinase-3 beta	GSK3B
MOL002776	Proto-oncogene serine/threonine-protein kinase Pim-1	PIM1
MOL002776	Cyclin-A2	CCNA2
MOL002915	Nitric oxide synthase, inducible	NOS2
MOL002915	Prostaglandin G/H synthase 1	PTGS1
MOL002915	Estrogen receptor	ESR1
MOL002915	Androgen receptor	AR
MOL002915	Sodium channel protein type 5 subunit alpha	SCN5A
MOL002915	Peroxisome proliferator activated receptor gamma	PPARG
MOL002915	Prostaglandin G/H synthase 2	PTGS2
MOL002915	Nitric-oxide synthase, endothelial	NOS3
MOL002915	Carbonic anhydrase II	CA2
MOL002915	Coagulation factor VII	F7
MOL002915	Retinoic acid receptor RXR-alpha	RXRA
MOL002915	Acetylcholinesterase	ACHE
MOL002915	Alpha-1B adrenergic receptor	ADRA1B
MOL002915	mRNA of Protein-tyrosine phosphatase, non-receptor type 1	PTPN1
MOL002915	Beta-2 adrenergic receptor	ADRB2
MOL002915	Estrogen receptor beta	ESR2
MOL002915	Dipeptidyl peptidase IV	DPP4
MOL002915	Mitogen-activated protein kinase 14	MAPK14
MOL002915	Glycogen synthase kinase-3 beta	GSK3B
MOL002915	Heat shock protein HSP 90	HSP90
MOL002915	Serine/threonine-protein kinase Chk1	CHEK1
MOL002915	Trypsin-1	PRSS1
MOL002915	Proto-oncogene serine/threonine-protein kinase Pim-1	PIM1
MOL002915	Cyclin-A2	CCNA2
MOL002915	Nuclear receptor coactivator 2	NCOA2
MOL002915	Calmodulin	CALM
MOL005190	NAD(P)H dehydrogenase [quinone] 1	NQO1
MOL005190	Heme oxygenase 1	HMOX1
MOL005190	Nitric oxide synthase, inducible	NOS2
MOL005190	Prostaglandin G/H synthase 1	PTGS1
MOL005190	Estrogen receptor	ESR1
MOL005190	Androgen receptor	AR
MOL005190	Peroxisome proliferator activated receptor gamma	PPARG
MOL005190	Prostaglandin G/H synthase 2	PTGS2
MOL005190	Carbonic anhydrase II	CA2
MOL005190	mRNA of Protein-tyrosine phosphatase, non-receptor type 1	PTPN1
MOL005190	Estrogen receptor beta	ESR2
MOL005190	Dipeptidyl peptidase IV	DPP4
MOL005190	Mitogen-activated protein kinase 14	MAPK14
MOL005190	Glycogen synthase kinase-3 beta	GSK3B
MOL005190	Heat shock protein HSP 90	HSP90
MOL005190	Phosphatidylinositol-4,5-bisphosphate 3-kinase catalytic subunit, gamma isoform	PIK3CG
MOL005190	Trypsin-1	PRSS1
MOL005190	Proto-oncogene serine/threonine-protein kinase Pim-1	PIM1
MOL005190	Cyclin-A2	CCNA2
MOL005190	Nuclear receptor coactivator 2	NCOA2
MOL005869	Estrogen receptor	ESR1
MOL005869	Androgen receptor	AR
MOL005869	Progesterone receptor	PGR
MOL005869	mRNA of Protein-tyrosine phosphatase, non-receptor type 1	PTPN1
MOL005869	Trypsin-1	PRSS1
MOL005869	Nuclear receptor coactivator 2	NCOA2
MOL008206	Nitric oxide synthase, inducible	NOS2
MOL008206	Prostaglandin G/H synthase 1	PTGS1
MOL008206	Estrogen receptor	ESR1
MOL008206	Androgen receptor	AR
MOL008206	Sodium channel protein type 5 subunit alpha	SCN5A
MOL008206	Peroxisome proliferator activated receptor gamma	PPARG
MOL008206	Prostaglandin G/H synthase 2	PTGS2
MOL008206	Carbonic anhydrase II	CA2
MOL008206	Retinoic acid receptor RXR-alpha	RXRA
MOL008206	Alpha-1B adrenergic receptor	ADRA1B
MOL008206	mRNA of Protein-tyrosine phosphatase, non-receptor type 1	PTPN1
MOL008206	Beta-2 adrenergic receptor	ADRB2
MOL008206	Estrogen receptor beta	ESR2
MOL008206	Gamma-aminobutyric acid receptor subunit alpha-1	GABRA1
MOL008206	Dipeptidyl peptidase IV	DPP4
MOL008206	Mitogen-activated protein kinase 14	MAPK14
MOL008206	Glycogen synthase kinase-3 beta	GSK3B
MOL008206	Heat shock protein HSP 90	HSP90
MOL008206	Phosphatidylinositol-4,5-bisphosphate 3-kinase catalytic subunit, gamma isoform	PIK3CG
MOL008206	Neuronal acetylcholine receptor protein, alpha-7 chain	CHRNA7
MOL008206	Serine/threonine-protein kinase Chk1	CHEK1
MOL008206	Trypsin-1	PRSS1
MOL008206	Proto-oncogene serine/threonine-protein kinase Pim-1	PIM1
MOL008206	Cyclin-A2	CCNA2
MOL008206	Nuclear receptor coactivator 1	NCOA1
MOL008206	Calcium-activated potassium channel subunit alpha 1	KCNMA1
MOL008206	Calmodulin	CALM
MOL012245	Nitric oxide synthase, inducible	NOS2
MOL012245	Prostaglandin G/H synthase 1	PTGS1
MOL012245	Estrogen receptor	ESR1
MOL012245	Androgen receptor	AR
MOL012245	Peroxisome proliferator activated receptor gamma	PPARG
MOL012245	Prostaglandin G/H synthase 2	PTGS2
MOL012245	Carbonic anhydrase II	CA2
MOL012245	mRNA of Protein-tyrosine phosphatase, non-receptor type 1	PTPN1
MOL012245	Estrogen receptor beta	ESR2
MOL012245	Dipeptidyl peptidase IV	DPP4
MOL012245	Mitogen-activated protein kinase 14	MAPK14
MOL012245	Glycogen synthase kinase-3 beta	GSK3B
MOL012245	Heat shock protein HSP 90	HSP90
MOL012245	Serine/threonine-protein kinase Chk1	CHEK1
MOL012245	Trypsin-1	PRSS1
MOL012245	Proto-oncogene serine/threonine-protein kinase Pim-1	PIM1
MOL012245	Cyclin-A2	CCNA2
MOL012245	Calmodulin	CALM
MOL012246	Nitric oxide synthase, inducible	NOS2
MOL012246	Prostaglandin G/H synthase 1	PTGS1
MOL012246	Estrogen receptor	ESR1
MOL012246	Androgen receptor	AR
MOL012246	Peroxisome proliferator activated receptor gamma	PPARG
MOL012246	Prostaglandin G/H synthase 2	PTGS2
MOL012246	Carbonic anhydrase II	CA2
MOL012246	mRNA of Protein-tyrosine phosphatase, non-receptor type 1	PTPN1
MOL012246	Estrogen receptor beta	ESR2
MOL012246	Dipeptidyl peptidase IV	DPP4
MOL012246	Mitogen-activated protein kinase 14	MAPK14
MOL012246	Glycogen synthase kinase-3 beta	GSK3B
MOL012246	Heat shock protein HSP 90	HSP90
MOL012246	Phosphatidylinositol-4,5-bisphosphate 3-kinase catalytic subunit, gamma isoform	PIK3CG
MOL012246	Proto-oncogene serine/threonine-protein kinase Pim-1	PIM1
MOL012246	Cyclin-A2	CCNA2
MOL012248	Nitric oxide synthase, inducible	NOS2
MOL012248	Prostaglandin G/H synthase 1	PTGS1
MOL012248	Potassium voltage-gated channel subfamily H member 2	KCNH2
MOL012248	Estrogen receptor	ESR1
MOL012248	Androgen receptor	AR
MOL012248	Sodium channel protein type 5 subunit alpha	SCN5A
MOL012248	Peroxisome proliferator activated receptor gamma	PPARG
MOL012248	Prostaglandin G/H synthase 2	PTGS2
MOL012248	Nitric-oxide synthase, endothelial	NOS3
MOL012248	Carbonic anhydrase II	CA2
MOL012248	Alpha-1B adrenergic receptor	ADRA1B
MOL012248	mRNA of Protein-tyrosine phosphatase, non-receptor type 1	PTPN1
MOL012248	Beta-2 adrenergic receptor	ADRB2
MOL012248	DNA topoisomerase II	TOP2
MOL012248	Estrogen receptor beta	ESR2
MOL012248	Dipeptidyl peptidase IV	DPP4
MOL012248	Glycogen phosphorylase, muscle form	PYGM
MOL012248	Mitogen-activated protein kinase 14	MAPK14
MOL012248	Glycogen synthase kinase-3 beta	GSK3B
MOL012248	Heat shock protein HSP 90	HSP90
MOL012248	Serine/threonine-protein kinase Chk1	CHEK1
MOL012248	Trypsin-1	PRSS1
MOL012248	Proto-oncogene serine/threonine-protein kinase Pim-1	PIM1
MOL012248	Cyclin-A2	CCNA2
MOL012248	Nuclear receptor coactivator 2	NCOA2
MOL012248	Nuclear receptor coactivator 1	NCOA1
MOL012248	Calcium-activated potassium channel subunit alpha 1	KCNMA1
MOL012248	Calmodulin	CALM
MOL012250	Nitric oxide synthase, inducible	NOS2
MOL012250	Prostaglandin G/H synthase 1	PTGS1
MOL012250	Estrogen receptor	ESR1
MOL012250	Androgen receptor	AR
MOL012250	Sodium channel protein type 5 subunit alpha	SCN5A
MOL012250	Peroxisome proliferator activated receptor gamma	PPARG
MOL012250	Prostaglandin G/H synthase 2	PTGS2
MOL012250	Carbonic anhydrase II	CA2
MOL012250	Retinoic acid receptor RXR-alpha	RXRA
MOL012250	CGMP-inhibited 3',5'-cyclic phosphodiesterase A	PDE3A
MOL012250	Alpha-1B adrenergic receptor	ADRA1B
MOL012250	mRNA of Protein-tyrosine phosphatase, non-receptor type 1	PTPN1
MOL012250	Beta-2 adrenergic receptor	ADRB2
MOL012250	Alpha-1D adrenergic receptor	ADRA1D
MOL012250	Estrogen receptor beta	ESR2
MOL012250	Dipeptidyl peptidase IV	DPP4
MOL012250	Mitogen-activated protein kinase 14	MAPK14
MOL012250	Glycogen synthase kinase-3 beta	GSK3B
MOL012250	Heat shock protein HSP 90	HSP90
MOL012250	Serine/threonine-protein kinase Chk1	CHEK1
MOL012250	Trypsin-1	PRSS1
MOL012250	Proto-oncogene serine/threonine-protein kinase Pim-1	PIM1
MOL012250	Cyclin-A2	CCNA2
MOL012250	Nuclear receptor coactivator 1	NCOA1
MOL012250	Calmodulin	CALM
MOL012251	Nitric oxide synthase, inducible	NOS2
MOL012251	Prostaglandin G/H synthase 1	PTGS1
MOL012251	Estrogen receptor	ESR1
MOL012251	Androgen receptor	AR
MOL012251	Sodium channel protein type 5 subunit alpha	SCN5A
MOL012251	Peroxisome proliferator activated receptor gamma	PPARG
MOL012251	Prostaglandin G/H synthase 2	PTGS2
MOL012251	Carbonic anhydrase II	CA2
MOL012251	Retinoic acid receptor RXR-alpha	RXRA
MOL012251	CGMP-inhibited 3',5'-cyclic phosphodiesterase A	PDE3A
MOL012251	Alpha-1A adrenergic receptor	ADRA1A
MOL012251	Alpha-1B adrenergic receptor	ADRA1B
MOL012251	mRNA of Protein-tyrosine phosphatase, non-receptor type 1	PTPN1
MOL012251	Beta-2 adrenergic receptor	ADRB2
MOL012251	Alpha-1D adrenergic receptor	ADRA1D
MOL012251	Sodium-dependent serotonin transporter	SLC6A4
MOL012251	Estrogen receptor beta	ESR2
MOL012251	Dipeptidyl peptidase IV	DPP4
MOL012251	Mitogen-activated protein kinase 14	MAPK14
MOL012251	Glycogen synthase kinase-3 beta	GSK3B
MOL012251	Heat shock protein HSP 90	HSP90
MOL012251	Amine oxidase [flavin-containing] B	MAOB
MOL012251	Neuronal acetylcholine receptor protein, alpha-7 chain	CHRNA7
MOL012251	Serine/threonine-protein kinase Chk1	CHEK1
MOL012251	Trypsin-1	PRSS1
MOL012251	Proto-oncogene serine/threonine-protein kinase Pim-1	PIM1
MOL012251	Cyclin-A2	CCNA2
MOL012251	cAMP-dependent protein kinase inhibitor alpha	PKIA
MOL012251	Calmodulin	CALM
MOL012252	Estrogen receptor	ESR1
MOL012252	Androgen receptor	AR
MOL012252	Mineralocorticoid receptor	NR3C2
MOL012254	Estrogen receptor	ESR1
MOL012254	Androgen receptor	AR
MOL012254	Progesterone receptor	PGR
MOL012266	Nitric oxide synthase, inducible	NOS2
MOL012266	Prostaglandin G/H synthase 1	PTGS1
MOL012266	Potassium voltage-gated channel subfamily H member 2	KCNH2
MOL012266	Estrogen receptor	ESR1
MOL012266	Androgen receptor	AR
MOL012266	Sodium channel protein type 5 subunit alpha	SCN5A
MOL012266	Peroxisome proliferator activated receptor gamma	PPARG
MOL012266	Prostaglandin G/H synthase 2	PTGS2
MOL012266	Nitric-oxide synthase, endothelial	NOS3
MOL012266	Carbonic anhydrase II	CA2
MOL012266	Coagulation factor VII	F7
MOL012266	Vascular endothelial growth factor receptor 2	KDR
MOL012266	Retinoic acid receptor RXR-alpha	RXRA
MOL012266	mRNA of Protein-tyrosine phosphatase, non-receptor type 1	PTPN1
MOL012266	DNA topoisomerase II	TOP2
MOL012266	Estrogen receptor beta	ESR2
MOL012266	Dipeptidyl peptidase IV	DPP4
MOL012266	Mitogen-activated protein kinase 14	MAPK14
MOL012266	Glycogen synthase kinase-3 beta	GSK3B
MOL012266	Heat shock protein HSP 90	HSP90
MOL012266	Serine/threonine-protein kinase Chk1	CHEK1
MOL012266	Trypsin-1	PRSS1
MOL012266	Proto-oncogene serine/threonine-protein kinase Pim-1	PIM1
MOL012266	Cyclin-A2	CCNA2
MOL012266	Nuclear receptor coactivator 2	NCOA2
MOL012266	Nuclear receptor coactivator 1	NCOA1
MOL012266	Calcium-activated potassium channel subunit alpha 1	KCNMA1
MOL012266	Calmodulin	CALM
MOL012269	Estrogen receptor	ESR1
MOL012269	Androgen receptor	AR
MOL012269	Progesterone receptor	PGR
MOL012270	Estrogen receptor	ESR1
MOL012270	Androgen receptor	AR
MOL012270	Progesterone receptor	PGR

## Sheet: XKC
molecule_ID	target_name	Gene symbol
MOL000006	Nitric oxide synthase, inducible	NOS2
MOL000006	Insulin receptor	INSR
MOL000006	Androgen receptor	AR
MOL000006	Prostaglandin G/H synthase 2	PTGS2
MOL000006	72 kDa type IV collagenase	MMP2
MOL000006	Tumor necrosis factor	TNF
MOL000006	Epidermal growth factor receptor	EGFR
MOL000006	Hepatocyte growth factor receptor	MET
MOL000006	Interleukin-6	IL6
MOL000006	Interstitial collagenase	MMP1
MOL000006	Mitogen-activated protein kinase 1	MAPK1
MOL000006	Interferon gamma	IFNG
MOL000006	Transcription factor AP-1	JUN
MOL000006	Xanthine dehydrogenase/oxidase	XDH
MOL000006	Cellular tumor antigen p53	TP53
MOL000006	Amyloid beta A4 protein	APP
MOL000006	Glutathione S-transferase P	GSTP1
MOL000006	Vascular endothelial growth factor A	VEGFA
MOL000006	DNA topoisomerase 1	TOP1
MOL000006	Heme oxygenase 1	HMOX1
MOL000006	Retinoblastoma-associated protein	RB1
MOL000006	Caspase-7	CASP7
MOL000006	Interleukin-2	IL2
MOL000006	Prostaglandin G/H synthase 1	PTGS1
MOL000006	Estrogen receptor	ESR1
MOL000006	Peroxisome proliferator activated receptor gamma	PPARG
MOL000006	Carbonic anhydrase II	CA2
MOL000006	mRNA of Protein-tyrosine phosphatase, non-receptor type 1	PTPN1
MOL000006	Estrogen receptor beta	ESR2
MOL000006	Dipeptidyl peptidase IV	DPP4
MOL000006	Mitogen-activated protein kinase 14	MAPK14
MOL000006	Glycogen synthase kinase-3 beta	GSK3B
MOL000006	Heat shock protein HSP 90	HSP90
MOL000006	Phosphatidylinositol-4,5-bisphosphate 3-kinase catalytic subunit, gamma isoform	PIK3CG
MOL000006	Trypsin-1	PRSS1
MOL000006	Proto-oncogene serine/threonine-protein kinase Pim-1	PIM1
MOL000006	Cyclin-A2	CCNA2
MOL000006	Nuclear receptor coactivator 2	NCOA2
MOL000098	Nitric oxide synthase, inducible	NOS2
MOL000098	Prostaglandin G/H synthase 1	PTGS1
MOL000098	Insulin receptor	INSR
MOL000098	Estrogen receptor	ESR1
MOL000098	Androgen receptor	AR
MOL000098	Apoptosis regulator Bcl-2	BCL2
MOL000098	Arachidonate 5-lipoxygenase	ALOX5
MOL000098	Prostaglandin G/H synthase 2	PTGS2
MOL000098	Ornithine decarboxylase	ODC1
MOL000098	Acetyl-CoA carboxylase 1	ACACA
MOL000098	72 kDa type IV collagenase	MMP2
MOL000098	Tumor necrosis factor	TNF
MOL000098	Epidermal growth factor receptor	EGFR
MOL000098	Estrogen receptor beta	ESR2
MOL000098	Maltase-glucoamylase, intestinal	MGAM
MOL000098	Urokinase-type plasminogen activator	PLAU
MOL000098	Interleukin-6	IL6
MOL000098	Interstitial collagenase	MMP1
MOL000098	Mitogen-activated protein kinase 1	MAPK1
MOL000098	Serum paraoxonase/arylesterase 1	PON1
MOL000098	Cathepsin D	CTSD
MOL000098	Interferon gamma	IFNG
MOL000098	Transcription factor AP-1	JUN
MOL000098	C-C motif chemokine 2	CCL2
MOL000098	Interleukin-1 beta	IL1B
MOL000098	Glycogen synthase kinase-3 beta	GSK3B
MOL000098	E-selectin	SELE
MOL000098	Myeloperoxidase	MPO
MOL000098	Cell division control protein 2 homolog	CDC2
MOL000098	Tissue-type plasminogen activator	PLAT
MOL000098	Gap junction alpha-1 protein	GJA1
MOL000098	Vascular cell adhesion protein 1	VCAM1
MOL000098	Thrombomodulin	THBD
MOL000098	Tissue factor	F3
MOL000098	NAD(P)H dehydrogenase [quinone] 1	NQO1
MOL000098	Xanthine dehydrogenase/oxidase	XDH
MOL000098	Prostaglandin E2 receptor EP3 subtype	PTGER3
MOL000098	Superoxide dismutase [Cu-Zn]	SOD1
MOL000098	Cytochrome P450 3A4	CYP3A4
MOL000098	Cellular tumor antigen p53	TP53
MOL000098	Cytochrome P450 1A2	CYP1A2
MOL000098	Collagen alpha-1(I) chain	COL1A1
MOL000098	Glutathione S-transferase P	GSTP1
MOL000098	Pro-epidermal growth factor	EGF
MOL000098	Vascular endothelial growth factor A	VEGFA
MOL000098	NADPH--cytochrome P450 reductase	POR
MOL000098	Estrogen sulfotransferase	SULT
MOL000098	DNA topoisomerase 1	TOP1
MOL000098	Heme oxygenase 1	HMOX1
MOL000098	Collagen alpha-1(III) chain	COL3A1
MOL000098	Retinoblastoma-associated protein	RB1
MOL000098	Glutathione S-transferase Mu 1	GSTM1
MOL000098	Prostatic acid phosphatase	ACPP
MOL000098	Aryl hydrocarbon receptor	AHR
MOL000098	Glutathione S-transferase Mu 2	GSTM2
MOL000098	Interleukin-2	IL2
MOL000098	Potassium voltage-gated channel subfamily H member 2	KCNH2
MOL000098	Sodium channel protein type 5 subunit alpha	SCN5A
MOL000098	Peroxisome proliferator activated receptor gamma	PPARG
MOL000098	Nitric-oxide synthase, endothelial	NOS3
MOL000098	Carbonic anhydrase II	CA2
MOL000098	Coagulation factor VII	F7
MOL000098	Retinoic acid receptor RXR-alpha	RXRA
MOL000098	Acetylcholinesterase	ACHE
MOL000098	mRNA of Protein-tyrosine phosphatase, non-receptor type 1	PTPN1
MOL000098	Beta-2 adrenergic receptor	ADRB2
MOL000098	DNA topoisomerase II	TOP2
MOL000098	Aldose reductase	AKR1B1
MOL000098	Gamma-aminobutyric acid receptor subunit alpha-1	GABRA1
MOL000098	Dipeptidyl peptidase IV	DPP4
MOL000098	Mitogen-activated protein kinase 14	MAPK14
MOL000098	Stromelysin-1	MMP3
MOL000098	Heat shock protein HSP 90	HSP90
MOL000098	Phosphatidylinositol-4,5-bisphosphate 3-kinase catalytic subunit, gamma isoform	PIK3CG
MOL000098	Amine oxidase [flavin-containing] B	MAOB
MOL000098	Serine/threonine-protein kinase Chk1	CHEK1
MOL000098	Trypsin-1	PRSS1
MOL000098	Proto-oncogene serine/threonine-protein kinase Pim-1	PIM1
MOL000098	Cyclin-A2	CCNA2
MOL000098	Nuclear receptor coactivator 2	NCOA2
MOL000358	Apoptosis regulator Bcl-2	BCL2
MOL000358	Serum paraoxonase/arylesterase 1	PON1
MOL000358	Transcription factor AP-1	JUN
MOL000358	Microtubule-associated protein 2	MAP2
MOL000358	Nitric oxide synthase, inducible	NOS2
MOL000358	Prostaglandin G/H synthase 1	PTGS1
MOL000358	Dopamine D1 receptor	DRD1
MOL000358	Muscarinic acetylcholine receptor M3	CHRM3
MOL000358	Potassium voltage-gated channel subfamily H member 2	KCNH2
MOL000358	Muscarinic acetylcholine receptor M1	CHRM1
MOL000358	Estrogen receptor	ESR1
MOL000358	Androgen receptor	AR
MOL000358	Sodium channel protein type 5 subunit alpha	SCN5A
MOL000358	Peroxisome proliferator activated receptor gamma	PPARG
MOL000358	Prostaglandin G/H synthase 2	PTGS2
MOL000358	Carbonic anhydrase II	CA2
MOL000358	Gamma-aminobutyric-acid receptor alpha-2 subunit	GABRA2
MOL000358	Muscarinic acetylcholine receptor M4	CHRM4
MOL000358	Acetylcholinesterase	ACHE
MOL000358	CGMP-inhibited 3',5'-cyclic phosphodiesterase A	PDE3A
MOL000358	5-hydroxytryptamine 2A receptor	HTR2A
MOL000358	Gamma-aminobutyric-acid receptor alpha-5 subunit	GABRA5
MOL000358	Alpha-1A adrenergic receptor	ADRA1A
MOL000358	Gamma-aminobutyric-acid receptor alpha-3 subunit	GABRA3
MOL000358	Progesterone receptor	PGR
MOL000358	Muscarinic acetylcholine receptor M2	CHRM2
MOL000358	Alpha-1B adrenergic receptor	ADRA1B
MOL000358	mRNA of Protein-tyrosine phosphatase, non-receptor type 1	PTPN1
MOL000358	Beta-2 adrenergic receptor	ADRB2
MOL000358	Neuronal acetylcholine receptor subunit alpha-2	CHRNA2
MOL000358	Sodium-dependent serotonin transporter	SLC6A4
MOL000358	Mu-type opioid receptor	OPRM1
MOL000358	Estrogen receptor beta	ESR2
MOL000358	Glucocorticoid receptor	NR3C1
MOL000358	Gamma-aminobutyric acid receptor subunit alpha-1	GABRA1
MOL000358	Dipeptidyl peptidase IV	DPP4
MOL000358	Mitogen-activated protein kinase 14	MAPK14
MOL000358	Glycogen synthase kinase-3 beta	GSK3B
MOL000358	Heat shock protein HSP 90	HSP90
MOL000358	Phosphatidylinositol-4,5-bisphosphate 3-kinase catalytic subunit, gamma isoform	PIK3CG
MOL000358	Neuronal acetylcholine receptor protein, alpha-7 chain	CHRNA7
MOL000358	Serine/threonine-protein kinase Chk1	CHEK1
MOL000358	Trypsin-1	PRSS1
MOL000358	Proto-oncogene serine/threonine-protein kinase Pim-1	PIM1
MOL000358	Cyclin-A2	CCNA2
MOL000358	Nuclear receptor coactivator 2	NCOA2
MOL000422	Nitric oxide synthase, inducible	NOS2
MOL000422	Insulin receptor	INSR
MOL000422	Estrogen receptor	ESR1
MOL000422	Apoptosis regulator Bcl-2	BCL2
MOL000422	Arachidonate 5-lipoxygenase	ALOX5
MOL000422	Prostaglandin G/H synthase 2	PTGS2
MOL000422	Aldo-keto reductase family 1 member C3	AKR1C3
MOL000422	Tumor necrosis factor	TNF
MOL000422	Estrogen receptor beta	ESR2
MOL000422	Interstitial collagenase	MMP1
MOL000422	Transcription factor AP-1	JUN
MOL000422	E-selectin	SELE
MOL000422	Cell division control protein 2 homolog	CDC2
MOL000422	Vascular cell adhesion protein 1	VCAM1
MOL000422	Xanthine dehydrogenase/oxidase	XDH
MOL000422	Cytochrome P450 3A4	CYP3A4
MOL000422	Mitogen-activated protein kinase 8	MAPK8
MOL000422	Cytochrome P450 1A2	CYP1A2
MOL000422	Glutathione S-transferase P	GSTP1
MOL000422	Heme oxygenase 1	HMOX1
MOL000422	Glutathione S-transferase Mu 1	GSTM1
MOL000422	Aryl hydrocarbon receptor	AHR
MOL000422	Glutathione S-transferase Mu 2	GSTM2
MOL000422	Serine/threonine-protein phosphatase 2B catalytic subunit alpha isoform	PPP3CA
MOL000422	Prostaglandin G/H synthase 1	PTGS1
MOL000422	Muscarinic acetylcholine receptor M1	CHRM1
MOL000422	Androgen receptor	AR
MOL000422	Peroxisome proliferator activated receptor gamma	PPARG
MOL000422	Nitric-oxide synthase, endothelial	NOS3
MOL000422	Carbonic anhydrase II	CA2
MOL000422	Coagulation factor VII	F7
MOL000422	Gamma-aminobutyric-acid receptor alpha-2 subunit	GABRA2
MOL000422	Acetylcholinesterase	ACHE
MOL000422	Sodium-dependent noradrenaline transporter	SLC6A2
MOL000422	Progesterone receptor	PGR
MOL000422	Muscarinic acetylcholine receptor M2	CHRM2
MOL000422	Alpha-1B adrenergic receptor	ADRA1B
MOL000422	mRNA of Protein-tyrosine phosphatase, non-receptor type 1	PTPN1
MOL000422	DNA topoisomerase II	TOP2
MOL000422	Gamma-aminobutyric acid receptor subunit alpha-1	GABRA1
MOL000422	Dipeptidyl peptidase IV	DPP4
MOL000422	Mitogen-activated protein kinase 14	MAPK14
MOL000422	Glycogen synthase kinase-3 beta	GSK3B
MOL000422	Heat shock protein HSP 90	HSP90
MOL000422	Phosphatidylinositol-4,5-bisphosphate 3-kinase catalytic subunit, gamma isoform	PIK3CG
MOL000422	Serine/threonine-protein kinase Chk1	CHEK1
MOL000422	Trypsin-1	PRSS1
MOL000422	Proto-oncogene serine/threonine-protein kinase Pim-1	PIM1
MOL000422	Cyclin-A2	CCNA2
MOL000422	Nuclear receptor coactivator 2	NCOA2
MOL000422	Calmodulin	CALM
MOL000449	Nitric oxide synthase, inducible	NOS2
MOL000449	Prostaglandin G/H synthase 1	PTGS1
MOL000449	Muscarinic acetylcholine receptor M3	CHRM3
MOL000449	Muscarinic acetylcholine receptor M1	CHRM1
MOL000449	Estrogen receptor	ESR1
MOL000449	Androgen receptor	AR
MOL000449	Beta-1 adrenergic receptor	ADRB1
MOL000449	Sodium channel protein type 5 subunit alpha	SCN5A
MOL000449	Peroxisome proliferator activated receptor gamma	PPARG
MOL000449	Prostaglandin G/H synthase 2	PTGS2
MOL000449	Nitric-oxide synthase, endothelial	NOS3
MOL000449	Alpha-2A adrenergic receptor	ADRA2A
MOL000449	Carbonic anhydrase II	CA2
MOL000449	Retinoic acid receptor RXR-alpha	RXRA
MOL000449	Acetylcholinesterase	ACHE
MOL000449	5-hydroxytryptamine 2A receptor	HTR2A
MOL000449	Sodium-dependent noradrenaline transporter	SLC6A2
MOL000449	Alpha-1A adrenergic receptor	ADRA1A
MOL000449	Gamma-aminobutyric-acid receptor alpha-3 subunit	GABRA3
MOL000449	Progesterone receptor	PGR
MOL000449	Muscarinic acetylcholine receptor M2	CHRM2
MOL000449	Alpha-1B adrenergic receptor	ADRA1B
MOL000449	Sodium-dependent dopamine transporter	SLC6A3
MOL000449	Mineralocorticoid receptor	NR3C2
MOL000449	Beta-2 adrenergic receptor	ADRB2
MOL000449	Aldose reductase	AKR1B1
MOL000449	Glucocorticoid receptor	NR3C1
MOL000449	Gamma-aminobutyric acid receptor subunit alpha-1	GABRA1
MOL000449	Dipeptidyl peptidase IV	DPP4
MOL000449	Urokinase-type plasminogen activator	PLAU
MOL000449	Leukotriene A-4 hydrolase	LTA4H
MOL000449	Amine oxidase [flavin-containing] B	MAOB
MOL000449	Amine oxidase [flavin-containing] A	MAOA
MOL000449	Neuronal acetylcholine receptor protein, alpha-7 chain	CHRNA7
MOL000449	Alcohol dehydrogenase 1C	ADH1C
MOL000449	Chymotrypsinogen B	CTRB1
MOL000449	Trypsin-1	PRSS1
MOL000449	Nuclear receptor coactivator 2	NCOA2
MOL000449	Nuclear receptor coactivator 1	NCOA1
MOL000737	Arachidonate 5-lipoxygenase	ALOX5
MOL000737	Glutathione reductase, mitochondrial	GSR
MOL000737	Multidrug resistance protein 1	ABCC1
MOL000737	Xanthine dehydrogenase/oxidase	XDH
MOL000737	DNA topoisomerase 1	TOP1
MOL000737	Nitric oxide synthase, inducible	NOS2
MOL000737	Prostaglandin G/H synthase 1	PTGS1
MOL000737	Estrogen receptor	ESR1
MOL000737	Androgen receptor	AR
MOL000737	Peroxisome proliferator activated receptor gamma	PPARG
MOL000737	Prostaglandin G/H synthase 2	PTGS2
MOL000737	Carbonic anhydrase II	CA2
MOL000737	mRNA of Protein-tyrosine phosphatase, non-receptor type 1	PTPN1
MOL000737	Estrogen receptor beta	ESR2
MOL000737	Dipeptidyl peptidase IV	DPP4
MOL000737	Mitogen-activated protein kinase 14	MAPK14
MOL000737	Glycogen synthase kinase-3 beta	GSK3B
MOL000737	Heat shock protein HSP 90	HSP90
MOL000737	Phosphatidylinositol-4,5-bisphosphate 3-kinase catalytic subunit, gamma isoform	PIK3CG
MOL000737	Proto-oncogene serine/threonine-protein kinase Pim-1	PIM1
MOL004355	Estrogen receptor	ESR1
MOL004355	Androgen receptor	AR
MOL004355	Progesterone receptor	PGR
MOL004355	Mineralocorticoid receptor	NR3C2
MOL004355	Glucocorticoid receptor	NR3C1
MOL004355	Nuclear receptor coactivator 2	NCOA2
MOL004798	Nitric oxide synthase, inducible	NOS2
MOL004798	Prostaglandin G/H synthase 1	PTGS1
MOL004798	Estrogen receptor	ESR1
MOL004798	Androgen receptor	AR
MOL004798	Peroxisome proliferator activated receptor gamma	PPARG
MOL004798	Prostaglandin G/H synthase 2	PTGS2
MOL004798	Carbonic anhydrase II	CA2
MOL004798	mRNA of Protein-tyrosine phosphatase, non-receptor type 1	PTPN1
MOL004798	Estrogen receptor beta	ESR2
MOL004798	Dipeptidyl peptidase IV	DPP4
MOL004798	Mitogen-activated protein kinase 14	MAPK14
MOL004798	Heat shock protein HSP 90	HSP90
MOL004798	Phosphatidylinositol-4,5-bisphosphate 3-kinase catalytic subunit, gamma isoform	PIK3CG
MOL004798	Proto-oncogene serine/threonine-protein kinase Pim-1	PIM1
MOL004798	Nuclear receptor coactivator 2	NCOA2
MOL006767	Nitric oxide synthase, inducible	NOS2
MOL006767	Prostaglandin G/H synthase 2	PTGS2
MOL006767	Carbonic anhydrase II	CA2
MOL006772	Estrogen receptor	ESR1
MOL006772	Androgen receptor	AR
MOL006772	Progesterone receptor	PGR
MOL006772	Glucocorticoid receptor	NR3C1
MOL006772	Nuclear receptor coactivator 2	NCOA2
MOL006774	Estrogen receptor	ESR1
MOL006774	Androgen receptor	AR
MOL006774	Progesterone receptor	PGR
MOL006774	Nuclear receptor coactivator 2	NCOA2

## Sheet: LK
molecule_ID	target_name	Gene symbol
MOL000098	Nitric oxide synthase, inducible	NOS2
MOL000098	Prostaglandin G/H synthase 1	PTGS1
MOL000098	Insulin receptor	INSR
MOL000098	Estrogen receptor	ESR1
MOL000098	Androgen receptor	AR
MOL000098	Apoptosis regulator Bcl-2	BCL2
MOL000098	Arachidonate 5-lipoxygenase	ALOX5
MOL000098	Prostaglandin G/H synthase 2	PTGS2
MOL000098	Ornithine decarboxylase	ODC1
MOL000098	Acetyl-CoA carboxylase 1	ACACA
MOL000098	72 kDa type IV collagenase	MMP2
MOL000098	Tumor necrosis factor	TNF
MOL000098	Epidermal growth factor receptor	EGFR
MOL000098	Estrogen receptor beta	ESR2
MOL000098	Maltase-glucoamylase, intestinal	MGAM
MOL000098	Urokinase-type plasminogen activator	PLAU
MOL000098	Interleukin-6	IL6
MOL000098	Interstitial collagenase	MMP1
MOL000098	Mitogen-activated protein kinase 1	MAPK1
MOL000098	Serum paraoxonase/arylesterase 1	PON1
MOL000098	Cathepsin D	CTSD
MOL000098	Interferon gamma	IFNG
MOL000098	Transcription factor AP-1	JUN
MOL000098	C-C motif chemokine 2	CCL2
MOL000098	Interleukin-1 beta	IL1B
MOL000098	Glycogen synthase kinase-3 beta	GSK3B
MOL000098	E-selectin	SELE
MOL000098	Myeloperoxidase	MPO
MOL000098	Cell division control protein 2 homolog	CDC2
MOL000098	Tissue-type plasminogen activator	PLAT
MOL000098	Gap junction alpha-1 protein	GJA1
MOL000098	Vascular cell adhesion protein 1	VCAM1
MOL000098	Thrombomodulin	THBD
MOL000098	Tissue factor	F3
MOL000098	NAD(P)H dehydrogenase [quinone] 1	NQO1
MOL000098	Xanthine dehydrogenase/oxidase	XDH
MOL000098	Prostaglandin E2 receptor EP3 subtype	PTGER3
MOL000098	Superoxide dismutase [Cu-Zn]	SOD1
MOL000098	Cytochrome P450 3A4	CYP3A4
MOL000098	Cellular tumor antigen p53	TP53
MOL000098	Cytochrome P450 1A2	CYP1A2
MOL000098	Collagen alpha-1(I) chain	COL1A1
MOL000098	Glutathione S-transferase P	GSTP1
MOL000098	Pro-epidermal growth factor	EGF
MOL000098	Vascular endothelial growth factor A	VEGFA
MOL000098	NADPH--cytochrome P450 reductase	POR
MOL000098	Estrogen sulfotransferase	SULT
MOL000098	DNA topoisomerase 1	TOP1
MOL000098	Heme oxygenase 1	HMOX1
MOL000098	Collagen alpha-1(III) chain	COL3A1
MOL000098	Retinoblastoma-associated protein	RB1
MOL000098	Glutathione S-transferase Mu 1	GSTM1
MOL000098	78 kDa glucose-regulated protein	HSPA5
MOL000098	Prostatic acid phosphatase	ACPP
MOL000098	Aryl hydrocarbon receptor	AHR
MOL000098	Glutathione S-transferase Mu 2	GSTM2
MOL000098	Interleukin-2	IL2
MOL000098	Potassium voltage-gated channel subfamily H member 2	KCNH2
MOL000098	Sodium channel protein type 5 subunit alpha	SCN5A
MOL000098	Peroxisome proliferator activated receptor gamma	PPARG
MOL000098	Nitric-oxide synthase, endothelial	NOS3
MOL000098	Carbonic anhydrase II	CA2
MOL000098	Coagulation factor VII	F7
MOL000098	Retinoic acid receptor RXR-alpha	RXRA
MOL000098	Acetylcholinesterase	ACHE
MOL000098	mRNA of Protein-tyrosine phosphatase, non-receptor type 1	PTPN1
MOL000098	Beta-2 adrenergic receptor	ADRB2
MOL000098	DNA topoisomerase II	TOP2
MOL000098	Aldose reductase	AKR1B1
MOL000098	Gamma-aminobutyric acid receptor subunit alpha-1	GABRA1
MOL000098	Dipeptidyl peptidase IV	DPP4
MOL000098	Mitogen-activated protein kinase 14	MAPK14
MOL000098	Stromelysin-1	MMP3
MOL000098	Heat shock protein HSP 90	HSP90
MOL000098	Phosphatidylinositol-4,5-bisphosphate 3-kinase catalytic subunit, gamma isoform	PIK3CG
MOL000098	Amine oxidase [flavin-containing] B	MAOB
MOL000098	Serine/threonine-protein kinase Chk1	CHEK1
MOL000098	Trypsin-1	PRSS1
MOL000098	Proto-oncogene serine/threonine-protein kinase Pim-1	PIM1
MOL000098	Cyclin-A2	CCNA2
MOL000098	Nuclear receptor coactivator 2	NCOA2
MOL000359	Estrogen receptor	ESR1
MOL000359	Androgen receptor	AR
MOL000359	Progesterone receptor	PGR
MOL000359	Mineralocorticoid receptor	NR3C2
MOL000359	Glucocorticoid receptor	NR3C1
MOL000359	Nuclear receptor coactivator 2	NCOA2
MOL000546	Estrogen receptor	ESR1
MOL000546	Prostaglandin G/H synthase 2	PTGS2
MOL000546	Cytosolic phospholipase A2	PLA2G4A
MOL000546	Fatty acid synthase	FASN
MOL000546	Serine/threonine-protein kinase mTOR	MTOR
MOL000546	Superoxide dismutase [Cu-Zn]	SOD1
MOL000546	Cellular tumor antigen p53	TP53
MOL000546	Catalase	CAT
MOL000546	Vascular endothelial growth factor A	VEGFA
MOL000546	Androgen receptor	AR
MOL000546	Progesterone receptor	PGR
MOL000546	Mineralocorticoid receptor	NR3C2
MOL000546	Glucocorticoid receptor	NR3C1
MOL000953	Estrogen receptor	ESR1
MOL000953	Androgen receptor	AR
MOL000953	Progesterone receptor	PGR
MOL000953	Mineralocorticoid receptor	NR3C2
MOL000953	Glucocorticoid receptor	NR3C1
MOL000953	Dipeptidyl peptidase IV	DPP4
MOL000953	Trypsin-1	PRSS1
MOL000953	Nuclear receptor coactivator 2	NCOA2
MOL002058	Nitric oxide synthase, inducible	NOS2
MOL002058	Prostaglandin G/H synthase 1	PTGS1
MOL002058	Potassium voltage-gated channel subfamily H member 2	KCNH2
MOL002058	Estrogen receptor	ESR1
MOL002058	Androgen receptor	AR
MOL002058	Sodium channel protein type 5 subunit alpha	SCN5A
MOL002058	Peroxisome proliferator activated receptor gamma	PPARG
MOL002058	Prostaglandin G/H synthase 2	PTGS2
MOL002058	Nitric-oxide synthase, endothelial	NOS3
MOL002058	Carbonic anhydrase II	CA2
MOL002058	Coagulation factor VII	F7
MOL002058	Acetylcholinesterase	ACHE
MOL002058	mRNA of Protein-tyrosine phosphatase, non-receptor type 1	PTPN1
MOL002058	DNA topoisomerase II	TOP2
MOL002058	Estrogen receptor beta	ESR2
MOL002058	Dipeptidyl peptidase IV	DPP4
MOL002058	Glycogen synthase kinase-3 beta	GSK3B
MOL002058	Heat shock protein HSP 90	HSP90
MOL002058	Trypsin-1	PRSS1
MOL002058	Proto-oncogene serine/threonine-protein kinase Pim-1	PIM1
MOL002058	Cyclin-A2	CCNA2
MOL002058	Nuclear receptor coactivator 2	NCOA2
MOL002058	Calmodulin	calm
MOL002773	Apoptosis regulator Bcl-2	BCL2
MOL002773	Prostaglandin G/H synthase 2	PTGS2
MOL002773	72 kDa type IV collagenase	MMP2
MOL002773	Interstitial collagenase	MMP1
MOL002773	Transcription factor AP-1	JUN
MOL002773	Gap junction alpha-1 protein	GJA1
MOL002773	Tissue factor	F3
MOL002773	Cytochrome P450 3A4	CYP3A4
MOL002773	Cytochrome P450 1A2	CYP1A2
MOL002773	Stromelysin-2	MMP10
MOL002773	Vascular endothelial growth factor A	VEGFA
MOL002773	Heme oxygenase 1	HMOX1
MOL002773	Caspase-7	CASP7
MOL007356	Androgen receptor	AR

## Sheet: BZ
molecule_ID	target_name	Gene symbol
MOL000022	Estrogen receptor	ESR1
MOL000022	Peroxisome proliferator activated receptor gamma	PPARG
MOL000022	Prostaglandin G/H synthase 2	PTGS2
MOL000033	Estrogen receptor	ESR1
MOL000033	Androgen receptor	AR
MOL000033	Progesterone receptor	PGR
MOL000049	Nitric oxide synthase, inducible	NOS2
MOL000049	Muscarinic acetylcholine receptor M3	CHRM3
MOL000049	Muscarinic acetylcholine receptor M1	CHRM1
MOL000049	Estrogen receptor	ESR1
MOL000049	Androgen receptor	AR
MOL000049	Sodium channel protein type 5 subunit alpha	SCN5A
MOL000049	Prostaglandin G/H synthase 2	PTGS2
MOL000049	Nitric-oxide synthase, endothelial	NOS3
MOL000049	Retinoic acid receptor RXR-alpha	RXRA
MOL000049	Acetylcholinesterase	ACHE
MOL000049	Alpha-1A adrenergic receptor	ADRA1A
MOL000049	Muscarinic acetylcholine receptor M2	CHRM2
MOL000049	Beta-2 adrenergic receptor	ADRB2
MOL000049	Mu-type opioid receptor	OPRM1
MOL000049	Estrogen receptor beta	ESR2
MOL000049	Gamma-aminobutyric acid receptor subunit alpha-1	GABRA1
MOL000049	Dipeptidyl peptidase IV	DPP4
MOL000049	Neuronal acetylcholine receptor protein, alpha-7 chain	CHRNA7
MOL000072	Nitric oxide synthase, inducible	NOS2
MOL000072	Estrogen receptor	ESR1
MOL000072	Androgen receptor	AR
MOL000072	Prostaglandin G/H synthase 2	PTGS2
MOL000072	Nitric-oxide synthase, endothelial	NOS3
MOL000072	Acetylcholinesterase	ACHE
MOL000072	Gamma-aminobutyric acid receptor subunit alpha-1	GABRA1
MOL000072	Dipeptidyl peptidase IV	DPP4
MOL000072	Neuronal acetylcholine receptor protein, alpha-7 chain	CHRNA7
MOL000072	Nuclear receptor coactivator 2	NCOA2
MOL000072	Nuclear receptor coactivator 1	NCOA1

## Sheet: SJC
molecule_ID	target_name	Gene symbol
MOL000098	Nitric oxide synthase, inducible	NOS2
MOL000098	Prostaglandin G/H synthase 1	PTGS1
MOL000098	Insulin receptor	INSR
MOL000098	Estrogen receptor	ESR1
MOL000098	Androgen receptor	AR
MOL000098	Apoptosis regulator Bcl-2	BCL2
MOL000098	Arachidonate 5-lipoxygenase	ALOX5
MOL000098	Prostaglandin G/H synthase 2	PTGS2
MOL000098	Ornithine decarboxylase	ODC1
MOL000098	Acetyl-CoA carboxylase 1	ACACA
MOL000098	72 kDa type IV collagenase	MMP2
MOL000098	Tumor necrosis factor	TNF
MOL000098	Epidermal growth factor receptor	EGFR
MOL000098	Estrogen receptor beta	ESR2
MOL000098	Maltase-glucoamylase, intestinal	MGAM
MOL000098	Urokinase-type plasminogen activator	PLAU
MOL000098	Interleukin-6	IL6
MOL000098	Interstitial collagenase	MMP1
MOL000098	Mitogen-activated protein kinase 1	MAPK1
MOL000098	Serum paraoxonase/arylesterase 1	PON1
MOL000098	Cathepsin D	CTSD
MOL000098	Interferon gamma	IFNG
MOL000098	Transcription factor AP-1	JUN
MOL000098	C-C motif chemokine 2	CCL2
MOL000098	Interleukin-1 beta	IL1B
MOL000098	Glycogen synthase kinase-3 beta	GSK3B
MOL000098	E-selectin	SELE
MOL000098	Myeloperoxidase	MPO
MOL000098	Cell division control protein 2 homolog	CDC2
MOL000098	Tissue-type plasminogen activator	PLAT
MOL000098	Gap junction alpha-1 protein	GJA1
MOL000098	Vascular cell adhesion protein 1	VCAM1
MOL000098	Thrombomodulin	THBD
MOL000098	Tissue factor	F3
MOL000098	NAD(P)H dehydrogenase [quinone] 1	NQO1
MOL000098	Xanthine dehydrogenase/oxidase	XDH
MOL000098	Prostaglandin E2 receptor EP3 subtype	PTGER3
MOL000098	Superoxide dismutase [Cu-Zn]	SOD1
MOL000098	Cytochrome P450 3A4	CYP3A4
MOL000098	Cellular tumor antigen p53	TP53
MOL000098	Cytochrome P450 1A2	CYP1A2
MOL000098	Collagen alpha-1(I) chain	COL1A1
MOL000098	Glutathione S-transferase P	GSTP1
MOL000098	Pro-epidermal growth factor	EGF
MOL000098	Vascular endothelial growth factor A	VEGFA
MOL000098	NADPH--cytochrome P450 reductase	POR
MOL000098	Estrogen sulfotransferase	SULT
MOL000098	DNA topoisomerase 1	TOP1
MOL000098	Heme oxygenase 1	HMOX1
MOL000098	Collagen alpha-1(III) chain	COL3A1
MOL000098	Retinoblastoma-associated protein	RB1
MOL000098	Glutathione S-transferase Mu 1	GSTM1
MOL000098	78 kDa glucose-regulated protein	HSPA5
MOL000098	Prostatic acid phosphatase	ACPP
MOL000098	Aryl hydrocarbon receptor	AHR
MOL000098	Glutathione S-transferase Mu 2	GSTM2
MOL000098	Interleukin-2	IL2
MOL000098	Potassium voltage-gated channel subfamily H member 2	KCNH2
MOL000098	Sodium channel protein type 5 subunit alpha	SCN5A
MOL000098	Peroxisome proliferator activated receptor gamma	PPARG
MOL000098	Nitric-oxide synthase, endothelial	NOS3
MOL000098	Carbonic anhydrase II	CA2
MOL000098	Coagulation factor VII	F7
MOL000098	Retinoic acid receptor RXR-alpha	RXRA
MOL000098	Acetylcholinesterase	ACHE
MOL000098	mRNA of Protein-tyrosine phosphatase, non-receptor type 1	PTPN1
MOL000098	Beta-2 adrenergic receptor	ADRB2
MOL000098	DNA topoisomerase II	TOP2
MOL000098	Aldose reductase	AKR1B1
MOL000098	Gamma-aminobutyric acid receptor subunit alpha-1	GABRA1
MOL000098	Dipeptidyl peptidase IV	DPP4
MOL000098	Mitogen-activated protein kinase 14	MAPK14
MOL000098	Stromelysin-1	MMP3
MOL000098	Heat shock protein HSP 90	HSP90
MOL000098	Phosphatidylinositol-4,5-bisphosphate 3-kinase catalytic subunit, gamma isoform	PIK3CG
MOL000098	Amine oxidase [flavin-containing] B	MAOB
MOL000098	Serine/threonine-protein kinase Chk1	CHEK1
MOL000098	Trypsin-1	PRSS1
MOL000098	Proto-oncogene serine/threonine-protein kinase Pim-1	PIM1
MOL000098	Cyclin-A2	CCNA2
MOL000098	Nuclear receptor coactivator 2	NCOA2
MOL000219	Muscarinic acetylcholine receptor M3	CHRM3
MOL000219	Estrogen receptor	ESR1
MOL000219	Prostaglandin G/H synthase 2	PTGS2
MOL000219	Carbonic anhydrase II	CA2
MOL000219	Gamma-aminobutyric-acid receptor alpha-2 subunit	GABRA2
MOL000219	Retinoic acid receptor RXR-alpha	RXRA
MOL000219	Acetylcholinesterase	ACHE
MOL000219	Gamma-aminobutyric acid receptor subunit alpha-1	GABRA1
MOL000219	Dipeptidyl peptidase IV	DPP4
MOL000219	Amine oxidase [flavin-containing] B	MAOB
MOL000219	Alcohol dehydrogenase 1B	ADH1B
MOL000219	Alcohol dehydrogenase 1C	ADH1C
MOL000219	Alcohol dehydrogenase 1A	ADH1A
MOL000219	Trypsin-1	PRSS1
MOL000219	D-amino-acid oxidase	DAO
MOL000219	Nuclear receptor coactivator 2	NCOA2
MOL000219	Group IIE secretory phospholipase A2	PLA2G2E
MOL000219	Trypsin-3	PRSS3
MOL000223	Prostaglandin G/H synthase 1	PTGS1
MOL000223	Prostaglandin G/H synthase 2	PTGS2
MOL000223	Acetylcholinesterase	ACHE
MOL000223	Tumor necrosis factor	TNF
MOL000223	P-selectin	SELP
MOL000223	Tyrosine-protein kinase BTK	BTK
MOL000223	Ras-related C3 botulinum toxin substrate 1	RAC1
MOL000223	Nitric oxide synthase, inducible	NOS2
MOL000223	Beta-1 adrenergic receptor	ADRB1
MOL000223	Nitric-oxide synthase, endothelial	NOS3
MOL000223	Alpha-2A adrenergic receptor	ADRA2A
MOL000223	Carbonic anhydrase II	CA2
MOL000223	Alpha-2C adrenergic receptor	ADRA2C
MOL000223	Alpha-1A adrenergic receptor	ADRA1A
MOL000223	Sodium-dependent dopamine transporter	SLC6A3
MOL000223	Beta-2 adrenergic receptor	ADRB2
MOL000223	Alpha-1D adrenergic receptor	ADRA1D
MOL000223	Aldose reductase	AKR1B1
MOL000223	Dipeptidyl peptidase IV	DPP4
MOL000223	Urokinase-type plasminogen activator	PLAU
MOL000223	Amine oxidase [flavin-containing] B	MAOB
MOL000223	Amine oxidase [flavin-containing] A	MAOA
MOL000223	Chymotrypsinogen B	CTRB1
MOL000223	Trypsin-1	PRSS1
MOL000263	NAD(P)H dehydrogenase [quinone] 1	NQO1
MOL000263	Pancreatic alpha-amylase	AMY2A
MOL000263	Heme oxygenase 1	HMOX1
MOL000263	Estrogen receptor	ESR1
MOL000263	Androgen receptor	AR
MOL000263	Glucocorticoid receptor	NR3C1
MOL000357	Nitric oxide synthase, inducible	NOS2
MOL000357	Prostaglandin G/H synthase 1	PTGS1
MOL000357	Muscarinic acetylcholine receptor M3	CHRM3
MOL000357	Potassium voltage-gated channel subfamily H member 2	KCNH2
MOL000357	Muscarinic acetylcholine receptor M1	CHRM1
MOL000357	Estrogen receptor	ESR1
MOL000357	Androgen receptor	AR
MOL000357	Sodium channel protein type 5 subunit alpha	SCN5A
MOL000357	Peroxisome proliferator activated receptor gamma	PPARG
MOL000357	Prostaglandin G/H synthase 2	PTGS2
MOL000357	Nitric-oxide synthase, endothelial	NOS3
MOL000357	5-hydroxytryptamine receptor 3A	HTR3A
MOL000357	Retinoic acid receptor RXR-alpha	RXRA
MOL000357	CGMP-inhibited 3',5'-cyclic phosphodiesterase A	PDE3A
MOL000357	Progesterone receptor	PGR
MOL000357	Alpha-1B adrenergic receptor	ADRA1B
MOL000357	mRNA of Protein-tyrosine phosphatase, non-receptor type 1	PTPN1
MOL000357	Beta-2 adrenergic receptor	ADRB2
MOL000357	Alpha-1D adrenergic receptor	ADRA1D
MOL000357	Estrogen receptor beta	ESR2
MOL000357	Dipeptidyl peptidase IV	DPP4
MOL000357	Mitogen-activated protein kinase 14	MAPK14
MOL000357	Glycogen synthase kinase-3 beta	GSK3B
MOL000357	Heat shock protein HSP 90	HSP90
MOL000357	Serine/threonine-protein kinase Chk1	CHEK1
MOL000357	Trypsin-1	PRSS1
MOL000357	Proto-oncogene serine/threonine-protein kinase Pim-1	PIM1
MOL000357	Cyclin-A2	CCNA2
MOL000357	Nuclear receptor coactivator 2	NCOA2
MOL000357	Calmodulin	CALM
MOL000358	Apoptosis regulator Bcl-2	BCL2
MOL000358	Serum paraoxonase/arylesterase 1	PON1
MOL000358	Transcription factor AP-1	JUN
MOL000358	Microtubule-associated protein 2	MAP2
MOL000358	Nitric oxide synthase, inducible	NOS2
MOL000358	Prostaglandin G/H synthase 1	PTGS1
MOL000358	Dopamine D1 receptor	DRD1
MOL000358	Muscarinic acetylcholine receptor M3	CHRM3
MOL000358	Potassium voltage-gated channel subfamily H member 2	KCNH2
MOL000358	Muscarinic acetylcholine receptor M1	CHRM1
MOL000358	Estrogen receptor	ESR1
MOL000358	Androgen receptor	AR
MOL000358	Sodium channel protein type 5 subunit alpha	SCN5A
MOL000358	Peroxisome proliferator activated receptor gamma	PPARG
MOL000358	Prostaglandin G/H synthase 2	PTGS2
MOL000358	Carbonic anhydrase II	CA2
MOL000358	Gamma-aminobutyric-acid receptor alpha-2 subunit	GABRA2
MOL000358	Muscarinic acetylcholine receptor M4	CHRM4
MOL000358	Acetylcholinesterase	ACHE
MOL000358	CGMP-inhibited 3',5'-cyclic phosphodiesterase A	PDE3A
MOL000358	5-hydroxytryptamine 2A receptor	HTR2A
MOL000358	Gamma-aminobutyric-acid receptor alpha-5 subunit	GABRA5
MOL000358	Alpha-1A adrenergic receptor	ADRA1A
MOL000358	Gamma-aminobutyric-acid receptor alpha-3 subunit	GABRA3
MOL000358	Progesterone receptor	PGR
MOL000358	Muscarinic acetylcholine receptor M2	CHRM2
MOL000358	Alpha-1B adrenergic receptor	ADRA1B
MOL000358	mRNA of Protein-tyrosine phosphatase, non-receptor type 1	PTPN1
MOL000358	Beta-2 adrenergic receptor	ADRB2
MOL000358	Neuronal acetylcholine receptor subunit alpha-2	CHRNA2
MOL000358	Sodium-dependent serotonin transporter	SLC6A4
MOL000358	Mu-type opioid receptor	OPRM1
MOL000358	Estrogen receptor beta	ESR2
MOL000358	Glucocorticoid receptor	NR3C1
MOL000358	Gamma-aminobutyric acid receptor subunit alpha-1	GABRA1
MOL000358	Dipeptidyl peptidase IV	DPP4
MOL000358	Mitogen-activated protein kinase 14	MAPK14
MOL000358	Glycogen synthase kinase-3 beta	GSK3B
MOL000358	Heat shock protein HSP 90	HSP90
MOL000358	Phosphatidylinositol-4,5-bisphosphate 3-kinase catalytic subunit, gamma isoform	PIK3CG
MOL000358	Neuronal acetylcholine receptor protein, alpha-7 chain	CHRNA7
MOL000358	Serine/threonine-protein kinase Chk1	CHEK1
MOL000358	Trypsin-1	PRSS1
MOL000358	Proto-oncogene serine/threonine-protein kinase Pim-1	PIM1
MOL000358	Cyclin-A2	CCNA2
MOL000358	Nuclear receptor coactivator 2	NCOA2
MOL000511	Nitric oxide synthase, inducible	NOS2
MOL000511	Prostaglandin G/H synthase 1	PTGS1
MOL000511	Apoptosis regulator Bcl-2	BCL2
MOL000511	Prostaglandin G/H synthase 2	PTGS2
MOL000511	Acetylcholinesterase	ACHE
MOL000511	72 kDa type IV collagenase	MMP2
MOL000511	Tumor necrosis factor	TNF
MOL000511	Urokinase-type plasminogen activator	PLAU
MOL000511	Interleukin-6	IL6
MOL000511	Interstitial collagenase	MMP1
MOL000511	Cathepsin B	CTSB
MOL000511	Fatty acid synthase	FASN
MOL000511	Transcription factor AP-1	JUN
MOL000511	Interleukin-1 beta	IL1B
MOL000511	E-selectin	SELE
MOL000511	Stromelysin-1	MMP3
MOL000511	Prostaglandin E2 receptor EP3 subtype	PTGER3
MOL000511	Cellular tumor antigen p53	TP53
MOL000511	Mitogen-activated protein kinase 8	MAPK8
MOL000511	Stromelysin-2	MMP10
MOL000511	Vascular endothelial growth factor A	VEGFA
MOL000511	Estrogen receptor	ESR1
MOL000511	Androgen receptor	AR
MOL000511	Glucocorticoid receptor	NR3C1
MOL000635	Mitogen-activated protein kinase 1	MAPK1
MOL000635	Transcription factor AP-1	JUN
MOL000635	Prostaglandin G/H synthase 2	PTGS2
MOL000635	Carbonic anhydrase II	CA2
MOL000635	Acetylcholinesterase	ACHE
MOL000635	Gamma-aminobutyric acid receptor subunit alpha-1	GABRA1
MOL000635	Dipeptidyl peptidase IV	DPP4
MOL000635	Amine oxidase [flavin-containing] B	MAOB
MOL000635	Amine oxidase [flavin-containing] A	MAOA
MOL000635	Alcohol dehydrogenase 1C	ADH1C
MOL000635	Trypsin-1	PRSS1
MOL001452	Ornithine decarboxylase	ODC1
MOL001452	Muscarinic acetylcholine receptor M3	CHRM3
MOL001452	Muscarinic acetylcholine receptor M1	CHRM1
MOL001452	Carbonic anhydrase II	CA2
MOL001452	Gamma-aminobutyric-acid receptor alpha-2 subunit	GABRA2
MOL001452	Gamma-aminobutyric-acid receptor alpha-3 subunit	GABRA3
MOL001452	Muscarinic acetylcholine receptor M2	CHRM2
MOL001452	Gamma-aminobutyric acid receptor subunit alpha-1	GABRA1
MOL001452	Dipeptidyl peptidase IV	DPP4
MOL001452	Mitogen-activated protein kinase 14	MAPK14
MOL001452	Neuronal acetylcholine receptor protein, alpha-7 chain	CHRNA7
MOL001452	Alcohol dehydrogenase 1C	ADH1C
MOL001452	Trypsin-1	PRSS1
MOL001452	Gamma-aminobutyric-acid receptor subunit alpha-6	GABRA6
MOL001843	Alcohol dehydrogenase 1B	ADH1B
MOL001843	Alcohol dehydrogenase 1C	ADH1C
MOL001843	Trypsin-1	PRSS1
MOL002049	Nitric oxide synthase, inducible	NOS2
MOL002049	Prostaglandin G/H synthase 1	PTGS1
MOL002049	Prostaglandin G/H synthase 2	PTGS2
MOL002049	Nitric-oxide synthase, endothelial	NOS3
MOL002049	Alpha-2A adrenergic receptor	ADRA2A
MOL002049	Carbonic anhydrase II	CA2
MOL002049	Sodium-dependent noradrenaline transporter	SLC6A2
MOL002049	Sodium-dependent dopamine transporter	SLC6A3
MOL002049	Beta-2 adrenergic receptor	ADRB2
MOL002049	Dipeptidyl peptidase IV	DPP4
MOL002049	Leukotriene A-4 hydrolase	LTA4H
MOL002049	Amine oxidase [flavin-containing] B	MAOB
MOL002049	Amine oxidase [flavin-containing] A	MAOA
MOL002049	Chymotrypsinogen B	CTRB1
MOL002049	Trypsin-1	PRSS1
MOL003177	Prostaglandin G/H synthase 1	PTGS1
MOL003177	Prostaglandin G/H synthase 2	PTGS2
MOL003177	Nitric-oxide synthase, endothelial	NOS3
MOL003177	Alpha-2A adrenergic receptor	ADRA2A
MOL003177	Carbonic anhydrase II	CA2
MOL003177	Alpha-2C adrenergic receptor	ADRA2C
MOL003177	Acetylcholinesterase	ACHE
MOL003177	Alpha-1B adrenergic receptor	ADRA1B
MOL003177	Beta-2 adrenergic receptor	ADRB2
MOL003177	Alpha-1D adrenergic receptor	ADRA1D
MOL003177	Gamma-aminobutyric acid receptor subunit alpha-1	GABRA1
MOL003177	Dipeptidyl peptidase IV	DPP4
MOL003177	Amine oxidase [flavin-containing] B	MAOB
MOL003177	Trypsin-1	PRSS1
MOL003177	Glutamate receptor 2	GRIA2
MOL007134	Superoxide dismutase [Cu-Zn]	SOD1
MOL007134	Collagen alpha-1(I) chain	COL1A1
MOL007134	Collagen alpha-1(III) chain	COL3A1
MOL007134	Nitric oxide synthase, inducible	NOS2
MOL007134	Prostaglandin G/H synthase 1	PTGS1
MOL007134	Beta-1 adrenergic receptor	ADRB1
MOL007134	Prostaglandin G/H synthase 2	PTGS2
MOL007134	Nitric-oxide synthase, endothelial	NOS3
MOL007134	Alpha-2A adrenergic receptor	ADRA2A
MOL007134	Carbonic anhydrase II	CA2
MOL007134	Alpha-2C adrenergic receptor	ADRA2C
MOL007134	Acetylcholinesterase	ACHE
MOL007134	Alpha-2B adrenergic receptor	ADRA2B
MOL007134	Beta-2 adrenergic receptor	ADRB2
MOL007134	Alpha-1D adrenergic receptor	ADRA1D
MOL007134	Dipeptidyl peptidase IV	DPP4
MOL007134	Leukotriene A-4 hydrolase	LTA4H
MOL007134	Amine oxidase [flavin-containing] B	MAOB
MOL007134	Chymotrypsinogen B	CTRB1
MOL007134	Trypsin-1	PRSS1
MOL008883	Nitric oxide synthase, inducible	NOS2
MOL008883	Nitric-oxide synthase, endothelial	NOS3
MOL008883	Gamma-aminobutyric-acid receptor alpha-2 subunit	GABRA2
MOL008883	Acetylcholinesterase	ACHE
MOL008883	Gamma-aminobutyric-acid receptor alpha-3 subunit	GABRA3
MOL008883	Gamma-aminobutyric acid receptor subunit alpha-1	GABRA1
MOL008883	Neuronal acetylcholine receptor protein, alpha-7 chain	CHRNA7
MOL008883	Gamma-aminobutyric-acid receptor subunit alpha-6	GABRA6
