# Supplementary material for: Integrated network pharmacology and experimental verification to explore the potential mechanism of San Ying decoction for treating triple-negative breast cancer: San Ying decoction for treating triple-negative breast cancer
Source: Acta Biochim Biophys Sin (Shanghai). 2024 Mar 21;56(5):763–75. doi: 10.3724/abbs.2024015 (PMC11177106; doi:10.3724/abbs.2024015)
Supplement: 23489Supplementary_Table_S5 [file 23489Supplementary_Table_S5.xls]

## Sheet: Sheet1
Details of the top 15 active ingredients based on the degree of “SYF - Active Ingredients - Interactive Targets” Network
mol	name	Degree	Neighborhood Connectivity	Betweenness Centrality	Closeness Centrality
MOL000098	quercetin	369	15.6282	0.214883	0.505976
MOL000006	luteolin	151	23.5366	0.0573084	0.439446
MOL000358	beta-sitosterol	96	32.0882	0.0257471	0.430508
MOL000422	kaempferol	86	24.0227	0.056787	0.440972
MOL000449	Stigmasterol	77	31.7143	0.0235094	0.42053
MOL000296	hederagenin	39	36.4762	0.0311197	0.419142
MOL000173	Dinatin	30	31.2667	0.0159365	0.419142
MOL003896	7-Methoxy-2-methyl isoflavone	28	36.0357	0.0119499	0.416393
MOL004373	Anhydroicaritin	28	36.1429	0.0160684	0.417763
MOL002714	baicalein	27	33.3333	0.0258639	0.415033
MOL000511	ursolic acid	25	19.04	0.0389037	0.409677
MOL012266	rivularin	25	38.16	0.00659217	0.412338
MOL000357	Sitogluside	24	38.4167	0.0110184	0.412338
MOL002915	Salvigenin	24	41.2917	0.0043866	0.411003
MOL003542	8-Isopentenyl-kaempferol	24	38.3333	0.00713503	0.412338
