# Supplementary material for: Integrated network pharmacology and experimental verification to explore the potential mechanism of San Ying decoction for treating triple-negative breast cancer: San Ying decoction for treating triple-negative breast cancer
Source: Acta Biochim Biophys Sin (Shanghai). 2024 Mar 21;56(5):763–75. doi: 10.3724/abbs.2024015 (PMC11177106; doi:10.3724/abbs.2024015)
Supplement: 23489Supplementary_Table_S4 [file 23489Supplementary_Table_S4.xls]

## Sheet: Sheet1
The overlapping gene symbols between disease (BC) and drug (SYF)
TP53
EGFR
ESR1
AR
RB1
VEGFA
MET
TNF
IL6
EGF
MTOR
ESR2
IL1B
PLAU
PPARG
MMP1
CHEK1
PGR
BCL2
NOS2
AHR
GJA1
ODC1
CAT
MAPK1
MMP2
IFNG
PTGS2
JUN
INSR
ABCC1
GSTP1
CTSD
GSTM1
NR3C2
KDR
MAPK8
IL2
NQO1
CCNA2
CYCS
GSK3B
RAC1
MAPK14
TOP1
CCL2
PIK3CG
FASN
MMP3
CTSB
CASP7
NCOA1
MMP13
NR3C1
MPO
ALOX5
AKR1C3
PRSS1
NCOA2
HMOX1
NOS3
CA2
CYP3A4
PTPN1
ADH1C
SOD1
HSPA5
SLC6A3
BTK
ADH1B
PTGS1
F3
SLC6A4
ADRB2
SELE
COL1A1
F7
DPP4
VCAM1
PLAT
DRD2
RHO
CYP1A2
RXRA
XDH
THBD
OPRM1
PON1
PIM1
HTR3A
MMP10
APP
GABRA2
AKR1B1
COL3A1
PPARD
ACACA
PLA2G4A
SELP
MAOA
RXRB
MMP8
HTR1A
SCN5A
PTGER3
DRD1
KCNH2
EGLN1
ACHE
GSR
GSTM2
POR
SLC6A2
